# Supplementary material for: Delineating functional principles of the bow tie structure of a kinase-phosphatase network in the budding yeast
Source: BMC Syst Biol. 2017 Mar 16;11:38. doi: 10.1186/s12918-017-0418-0 (PMC5353956; doi:10.1186/s12918-017-0418-0)
Supplement: Supplementary file 2 — KP-Net phosphorylation and dephosphorylation interactions: Phosphorylation and dephosphorylation interactions (PDI) that were included in the KP-Net and the experimental methods that validated them with the Pubmed references of the articles in which PDIs were reported. The KID database pipeline was used to score and annotate these interactions (Additional file 1: Supplementary Methods). (XLSX 280 kb) [file 12918_2017_418_MOESM2_ESM.xlsx]

## Sheet: interactions_of_KP-Net
Additional File 2: Phosphorylation/dephosphorylation interactions annotated according to the Kinase Interaction Database (KID) pipeline
Status = 1 => interaction was correctly annotated in KID.
Status = 2 => interaction was not or poorly annotated in KID.
Status = -1 => interaction was annotated incorrectly in KID.
Errors in incorrectly annotationed interactions in KID are reported in the last column.
Column headers having an asterisk correspond to the experimental methods that were considered to designate a phosphorylation or dephosphorylation interaction.
							*	*	*														*	*								*	*	*	*		*
K/P gene name	substrate gene name	k/p orf	substrate orf	interaction type	status	score	protein chip data for in vitro phosphorylated substrates	HTP in vitro phosphorylation	HTTP Kinase/phosphatase in vivo dependency	HTTP co-localization	HTP synthetic lethality/ Synthetic growth defect/ phenotypic enhancement	HTTP phenotypic syppression/ synthetic suppression	HTTP Genetic correlations	HTP dosage lethality	HTP dosage suppression	HTTP yeast-2-hybrid/ PCA assay	HTP Co-IP by Mass Spec.	HTP in vitro PPI	HTP chemical co-fitness	LTP Co-IP/ co-purification	LTP physical interaction yeast-2-hybrid/PCA	LTP reconstituted complex in vitro	LTP trapping phospho-substrate by dead phosphatase catalytic domain	LTP in vitro kinase/ phosphatase assays	LTP synthetic lethality/ synthetic growth defect/ phenotypic enhancement	LTP synthetic suppression	LTP dosage lethality	LTP dosage suppression/ dosage rescue	LTP biological correlations	LTP biological anti-correlations	LTP co- localization	LTP in vitro phosphorylation site mapping (Mass Spec, phospho-specific antibodies by western, in vitro site directed mutagenesis)	LTP in vivo site directed mutagenesis in substrate showing same biological consequence as the kinase delete	LTP in vivo reduction/increase in phospho-peptide detected by mass spec on mutating kinase/phosphatase	LTP in vivo phosphoryation site mapping using phospho-specific antibodies (western blot) or by phospho-peptide mapping	LTP general in vivo dependency on the kinase/phosphatase	LTP in vivo phosphorylation reduced or absent/increased in kinase/phosphatase mutant (phospho-shifts, western blot using phospho-specific antibodies)	LTP phosphorylation or kinase/phosphatase dependent change in localization	Error
YPK2	MYO5	YMR104C	YMR109W	Phosphorylation	1	10.3961															16478726:Grosshans BL et al (2006) Tail part of Myo5 interacts with Ypk2 in yeast two hybrid assay.;			16478726:Grosshans BL et al (2006) Purified Myo5 is phosphorylated by immunoprecipitated Ypk2, but not by kinase dead K373A, H459Y mutant proteins.;	16478726:Grosshans BL et al (2006) myo5 ypk2 double mutant shows synthetic defect in alpha-factor uptake.;							16478726:Grosshans BL et al (2006) Myo5-S357A is no longer phosphorylated by Ypk2 in immunoprecipitated kinase assay.;
YPK1	GPD1	YKL126W	YDL022W	Phosphorylation	2	7.7155			21177495:Deletion/inhibition of kinase shows reduced phosphorylation of target in vivo by mass spectrometry. Bodenmiller B et al, (2010);																							22988299:Phosphorylation by Ypk1, as well as phosphospecific antibody reactivity, was completely abolished in the Gpd1-S24A mutant, indicating that this site is the sole in vitro Ypk1 phosphorylation site in Gpd1 (Fig. 3B and C).			22988299:After a shift to the restrictive temperature, Gpd1 phosphorylation decreased in the ypk1ts ypk2 mutant strain but not in the otherwise isogenic WT strain (Fig. 3D), suggesting that Gpd1 is indeed phosphorylated at Ser24 by the combined action of the two kinases.
YPK1	ORM1	YKL126W	YGR038W	Phosphorylation	1	6.61503																		22080611:In vitro kinase assay using the cytosolic segments of Orm2 fused with GST (GST-Orm1(1-85)) was efficiently phosphorylated by Ypk1 or Ypk1-as. Phosphorylation was not seen when Ypk1-as was incubated with Orm2 and 3-MOB-PP1, while Ypk1-WT still phosphorylated Orm1. Roelants FM et al, (2011);								22080611:Phosphospecific antibody to Ypk1 motif recognizes GST-Orm1 phosphorylated by active Ypk1 and Ypk1-as (but not by Ypk1-as when incubated with 3-MOB-PP1). Site directed mutagenesis confirms that incorporation of radiolabeled phosphate into Ser51, Ser52 and Ser53 was totally lost when these residues were converted to Alanines. Roelants FM et al, (2011);
YPK1	ORM2	YKL126W	YLR350W	Phosphorylation	1	5.36214																		22080611:In vitro kinase assay using the cytosolic segments of Orm2 fused with GST (GST-Orm2(1-80)) was efficiently phosphorylated by Ypk1 or Ypk1-as. Phosphorylation was not seen when Ypk1-as was incubated with Orm2 and 3-MOB-PP1, while Ypk1-WT still phosphorylated Orm2. Roelants FM et al, (2011);		12221112:Roelants FM et al (2002) Deletion of YLR350W can suppress the temperature sensitivity of ypk1-1(ts) ypk2 null double mutant.;
YPK1	FPK1	YKL126W	YNR047W	Phosphorylation	1	12.4968																		19966303:Roelants FM et al (2010) Ypk1 purified from yeast extract can phosphorylated Fpk1 in vitro.;					19966303:Roelants FM et al (2010) ypk1 null mutant and fpk1-3A (S37A T244A S481A) mutant are sensitive to myriocin, a chemical which inhibits serine palmitoyltransferase in the sphingolipid biosynthesis pathway.;						19966303:Roelants FM et al (2010) Using antibody against phosphorylated -R-x-R-x-x-S/T- motif, Fpk1 phosphorylated specie disappears in YPK1 cells expressing non-phosphorylatable Fpk1-3A (S37A, T244A, S481A) mutant.;	19966303:Roelants FM et al (2010) Kinase activity of Fpk1 (on Ypk1 phosphorylation) requires the kinase activity of Ypk1. (Ypk1 and Fpk1 phosphorylate each other);	19966303:Roelants FM et al (2010) Fpk1 phospho-shift is absent in ypk1 mutant.;
YGK3	BCY1	YOL128C	YIL033C	Phosphorylation	1	9.47108	16319894:by Ptacek et al (2005);																							12704202:Griffioen et al., 2003: Unlike wt cells Bcy1-GFP remains nuclear in a mck1mrk1ygk3 triple mutant background, upon exposure to heat stress at 37C. Replacement of two serine clusters with aspartate in Bcy1, GFP-Bcy1 (S cI cII A), results in an even signal distribution over the nucleus and cytoplasm, suggesting that Bcy1 phosphorylation is compromised in the yeast GSK3 triple mutant.;							12704202:Griffioen et al., 2003: Phospho-shift analysis shows that Ygk3 is responsible for some of the Bcy1 phospho-forms that are observed in response to heat stress.;	12704202:Griffioen et al., 2003: GFP-Bcy1 moves from the nucleus to the cytoplasm upon exposure to heat stress at 37C. In Ygk3 mutants the GFP-Bcy1 signal remains in the nucleus. Phospho-shift analysis shows that Ygk3 is required for the phosphorylation of Bcy1 upon heat stress.;
YCK2	PMA1	YNL154C	YGL008C	Phosphorylation	1	6.61503																		8943257:Estrada E. et al, (1996);								8943257:Estrada E. et al, (1996) Ser 507 is phosphorylated by Yck2;
YCK2	STE3	YNL154C	YKL178C	Phosphorylation	2	6.9041	16319894:by Ptacek et al (2005);																													10866691:While 30°C is permissive for yck1D yck2ts cell growth, Ste3p constitutive endocytosis was found to be strongly impaired at this temperature (data not shown); indeed, severe effects on Ste3p constitutive endocytosis in yck1D yck2ts cells even at 25°C were reported (28).	10866691:Clear phosphorylation of Ste3D320-413p is apparent in both wild-type and end3D cells (Fig. 4); for both, phosphatase treatment results in a striking change in receptor mobility. On the other hand, migration of the D320-413 receptor isolated either from akr1D cells or from yck1D yck2ts cells is not dramatically affected by phosphatase treatment (Fig. 4).
YCK2	MIH1	YNL154C	YMR036C	Phosphorylation	1	6.69485																		18316413:Pal et al., 2008:;													18316413:Pal et al., 2008: Mih1 hyperphosphorylation is reduced in yck1yck2-2 (TS) mutant;
YCK2	NUP53	YNL154C	YMR153W	Phosphorylation	1	5.62951																		17461799:Lusk CP. et al, (2007);												17461799:Lusk et al. (2007);
YCK1	HEK2	YHR135C	YBL032W	Phosphorylation	1	17.9808	16319894:by Ptacek et al (2005);													17588515:Paquin N. et al, (2007) CoIP;	17588515:Paquin N. et al, (2007) Used split venus system to show a physical interaction in vivo;			17588515:Paquin N. et al, (2007) Yeast Yck1 and Rat CK1 phosphorylate Hek2 in vitro. IP kinase assay-IP'd both substrate and kinase. C-terminal residue serine/threonine residues.;		17588515:Paquin N. et al, (2007) deletion of HEK2 suppresses defects associated with yck1 delete in ASH1 reporter activity;						17588515:Paquin N. et al, (2007) ;	17588515:Paquin N. et al, (2007) C-terminal S/T residues;
YCK1	STE50	YHR135C	YCL032W	Phosphorylation	1	6.61503																		14555477:Wu et al., 2003: Yck1 phosphorylates the N-terminal portion and C-terminal portion of Ste50;								14555477:Wu C. et al, (2003) Thr42;
YCK1	MTH1	YHR135C	YDR277C	Phosphorylation	1	9.04082																		14755054:Moriya H. et al, (2004);									14755054:Moriya H. et al, (2004) ;			14755054:Moriya H. et al, (2004) Glucose-triggered degradation of Mth1 protein is abolished in yck1yck2-ts;
YCK1	PTR3	YHR135C	YFR029W	Phosphorylation	1	7.99863	16319894:by Ptacek et al (2005);																										17984223:Liu Z. et al, (2008) T525 is required for phosphorylation in vivo;				17984223:Liu Z. et al, (2008);
YCK1	PMA1	YHR135C	YGL008C	Phosphorylation	1	6.61503																		8943257:Estrada E. et al, (1996);								8943257:Estrada E. et al, (1996) Ser 507 is phosphorylated by Yck1;
YCK1	UBR1	YHR135C	YGR184C	Phosphorylation	1	5.58571														19033468:Hwang CS. et al, (2008);				19033468:Hwang CS. et al, (2008);
YCK1	MIH1	YHR135C	YMR036C	Phosphorylation	1	6.69485																		18316413:Pal et al., 2008:;													18316413:Pal et al., 2008: Mih1 hyperphosphorylation is reduced in yck1yck2-2 (TS) mutant;
YCK1	STD1	YHR135C	YOR047C	Phosphorylation	1	9.04082																		14755054:Moriya H. et al, (2004);									14755054:Moriya H. et al, (2004);			14755054:Moriya H. et al, (2004) Glucose-triggered degradation of Std1 protein is abolished in yck1yck2-ts;
YAK1	CRF1	YJL141C	YDR223W	Phosphorylation	1	9.3304					22282571:YJL141C as query and array, YDR223W. Score=-0.348, P-value=5.12E-07 Sharifpoor et al, (2012);													15620355:Martin DE. et al, (2004) ;													15620355:Martin DE. et al, (2004) Yak1 activates Crf1;	15620355:Martin DE. et al, (2004) Crf1 is localized to the cytoplasm in a yak1 deletion strain but not in the wild type in the presence of rapamycin.;
YAK1	HSF1	YJL141C	YGL073W	Phosphorylation	1	9.01163																		18793336:Lee P. et al, (2008);												18793336:Lee P. et al, (2008) Phosphorylation of Hsf1 by Yak1 increases DNA binding activity of Hsf1 in vitro (Gel-shift) and in vivo (reporter assay);	18793336:Lee P. et al, (2008) Phospho-shift;
YAK1	YAK1	YJL141C	YJL141C	Phosphorylation	2	6.61503																		2072907:Garrett S. et al, (1991) Yak1 can phosphorylate itself in vivo;10816418:Kassis C. et al, (2000) Yak1 autphosphorylates at tyrosine residues;								21255108: In order to verify these potential autophosphorylation sites, we mutated each Ser or Thr residue to Ala, and examined its effect on in vitro autophosphorylation and kinase activity towards Hsf11û155, one of the known substrate of Yak1. As shown in Fig. 4D, all four Yak1 mutants tested, S234A, S288A, S302A and T335A, showed reduced levels of both autophosphorylation
YAK1	IFH1	YJL141C	YLR223C	Phosphorylation	2	6.61503																		21480437: We further attempted to confirm the newly identified Yak1 substrate protein, Ifh1, by in vitro kinase assay. Ifh1 (401û800) containing the potential phosphorylation site (RHKSGK), but not Ifh1 (1û400),was phosphorylated by Yak1								21480437: To confirm the phosphorylation site, Ser522 of Ifh1 (401û800) was replaced with Ala. In agreement with the prediction, the S522A mutant showed reduced phosphorylation by Yak1
YAK1	POP2	YJL141C	YNR052C	Phosphorylation	1	15.6814														11358866:Moriya H. et al, (2001);				11358866:Full-length Pop2 was purified as MBP fusion expressed in E.coli. GST-Yak1 could phosphorylate MBP-Pop2. Moriya H et al, (2001);								11358866:Moriya H. et al, (2001) Yak1 phosphorylates Thr97 on Pop2 in vitro;	11358866:Moriya H. et al, (2001) Mutation in Thr97 shows no phosphorylated Pop2 band on SDS-PAGE;				11358866:Moriya H. et al, (2001);
VPS34	VPS34	YLR240W	YLR240W	Phosphorylation	2	6.69485																		7989323: To test whether Vps34p could catalyze an autophosphorylation event in vitro, Vps34p was immunoprecipitated under nondenaturing conditions from a Dvps15 yeast strain and subjected to an in vitro protein kinase assay. These experiments showed that Vps34p kinase activity in vitro required divalent cation and was essentially Mn2+-ependent (Fig. 3C).													7989323: These mutant Vps34 proteins were found to be defective in the phosphorylation of Vps34p in vitro (Fig. 4B 1. In addition, these mutant proteins also exhibited decreaselde vels of in vivop hosphorylation (data not shown)
VPS15	VPS15	YBR097W	YBR097W	Phosphorylation	2	6.11949																		7989323: A labeled species of -170 kDa corresponding to Vpsl5p was detected, indicating that Vpsl5p was able to undergaon autophosphorylation event in vitro (Fig.1C).											7989323: We utilized the autophosphorylation reaction of Vpsl5p to characterize its substrate specificity. Yeast cells were labeled with 32P04, lysed, and Vpsl5p was immunoprecipitated ...The phosphoamino acid analysis of in vivo 32P-labeled Vpsl5p showed that it is labeled almost exclusively on serine with a very small amount of phosphothreonine present (Fig. 1B ).
VHS1	SOL2	YDR247W	YCR073W-A	Phosphorylation	1	4.58732	16319894:by Ptacek et al (2005);																														20159853:Mok J. et al, (2010);
TPK3	PAT1	YKL166C	YCR077C	Phosphorylation	2	9.52037																										21925385: Pat1 was indeed phosphorylated by PKA in vitro at both Ser-456 and Ser-457	21925385: To determine whether this site was also phosphorylated by PKA in vivo, we used an antibody that specifically recognizes phosphorylated PKA sites...Here, we found that this antibody recognized a Pat1 fusion protein that was precipitated from log phase cultures of wild-type cells (Figure 3B). This recognition was lost upon phosphatase treatment and was restored upon a subsequent incubatio…		21925385: To determine whether this site was also phosphorylated by PKA in vivo, we used an antibody that specifically recognizes phosphorylated PKA sites...Here, we found that this antibody recognized a Pat1 fusion protein that was precipitated from log phase cultures of wild-type cells (Figure 3B). This recognition was lost upon phosphatase treatment and was restored upon a subsequent incubatio…
TPK3	MAF1	YKL166C	YDR005C	Phosphorylation	2	6.69485																		16172400:GST-Maf1 from yeast is phosphorylated by bovine PKA catalytic subunit Budovskaya 2005 ;													20702584: MAF1 phosphorylation at PKA consensus sites was strongly reduced upon rapamycin treatmentà As expected, PKA inactivation upon glucose starvation resulted in a strong reduction in MAF1 phosphorylation at PKA sites, and addition of 8-BrcAMP to glucose-starved cells restored MAF1 phosphorylation at PKA sites (Figure 2B and Supplementary Figure 2A).
TPK3	CDC34	YKL166C	YDR054C	Phosphorylation	1	6.61503																		22087249:Cdc34 is phosphorylated in vitro by GST-Tpk3 as detected by phosphospecific antibody. Cocklin R et al, (2011);								22087249:Cdc34-6xHis was phosphorylated in vitro by GST-Tpk3 as detected by a phosphospecific antibody against S97. Cocklin R et al, (2011);
TPK3	SUP35	YKL166C	YDR172W	Phosphorylation	1	6.61503																		18267004:Fabret C. et al, (2008) PKA phosphorylates Sup35 in vitro;								18267004:Fabret C. et al, (2008) Ser341 Mass Spec;
TPK3	RIM15	YKL166C	YFL033C	Phosphorylation	1	5.36214																		16172400:GST-Rim15 from yeast is phosphorylated by bovine PKA catalytic subunit Budovskaya 2005 ;9744870:Reinder A. et al, (1998) GST-Rim15 from yeast is phosphorylated by bovine PKA catalytic subunit;		9744870:Reinders A. et al, (1998) loss of rim15 suppresses defects of tpk1tpk2tpk3 delete;14690612:Pedruzzi I. et al, (2003) deletion of PKA suppresses defects of rim15 deletion strain in derepressing the SSA3 transcript;
TPK3	ATG1	YKL166C	YGL180W	Phosphorylation	1	21.8142	16319894:by Ptacek et al (2005);																	16172400:GST-Atg1 from yeast is phosphorylated by bovine PKA catalytic subunit Budovskaya 2005 ;						17699586:In absence of pka and sch9, ATG1 needed to induce autophagy. Yorimitsu 2007 ;19805182:Inactivation of PKA pathway (by dominant negative RAS-Ala22 allele or by inhibition of Tpk1-as in tpk2 tpk3 background) induces Atg1-dependent autophagy. Stephan 2009 19805182;		16172400:Atg1-S508A S515A is not phosphorylated in vitro by bovine PKA catalytic subunit. Budovskaya 2005 ;	16172400:Atg1-S508A S515A is not phosphorylated in vivo, similar to Atg1 in a strain lacking all 3 catalytic subunits of PKA. Budovskaya 2005 ;			17699586:In absence of pka and sch9, ATG1 needed to induce autophagy. atg1-S508A S515A, which cannot be phosphorylated by pka, cannot induce autophagy in sch9 mutant. Yorimitsu 2007 ;	16172400:Atg1 is not phosphorylated in vivo in yeast strain lacking all 3 PKA subunits Budovskaya 2005 ;	16172400:Atg1-S508A S515A loses cytosolic localization and is now localized only to pre-autophagosomal structures. Budovskaya 2005 ;
TPK3	HXK2	YKL166C	YGL253W	Phosphorylation	2	6.61503																		8286332 Kreigel et al. 1994: Yeast hexokinase 2 is known to be a phosphoprotein in vivo....The principal and perhaps sole site of phosphorylation is now identified as residue serine-15....in vitro phosphorylation by protein kinase A at serine-15 could be shown by labeling and by peptide determination								8286332 Kreigel et al. 1994: Yeast hexokinase 2 is known to be a phosphoprotein in vivo....The principal and perhaps sole site of phosphorylation is now identified as residue serine-15....The alanine-15 mutant enzyme was not phosphorylated in vitro
TPK3	BCY1	YKL166C	YIL033C	Phosphorylation	1	15.0881	16319894:by Ptacek et al (2005);									11283351:by Ito et al (2001);10688190:by Uetz et al (2000);	11805837:by Ho et al (2002);20489023:Breitkreutz A. et al, (2010);				9811878:Robertson LS. et al, (1998);			8386630:Mazon MJ. et al, (1993) tpk1tpk2TPK3 strain shows increased phosphorylation of Bcy1 regulatory subunit;					10373537:Pan X. et al, (1999) both deletion enhance psuedohyphael growth;								1655793:Werner-Washburne M. et al, (1991);
TPK3	YAK1	YKL166C	YJL141C	Phosphorylation	1	5.36214																		2072907:Garrett S. et al, (1991) PKA phosphorylates yak1 in vitro;16172400:GST-Yak1 from yeast is phosphorylated by bovine PKA catalytic subunit Budovskaya 2005 ;		2558053:Garrett S. et al, (1989) yak1 suppresses tpk1,2,3 delete;
TPK3	RGT1	YKL166C	YKL038W	Phosphorylation	1	14.3633																		16844691:Kim JH. et al, (2006) PKA phosphorylates Rgt1 in vitro;		16844691:Kim JH. et al, (2006) rgt1 delete partially suppresses tpk1w;						16844691:Kim JH. et al, (2006) Ser 96, 146, 202, 283, 284 Western;				16528100:Palomino a. et al, (2006) Rgt1 release from the HXK2 promoter requires TPK3 by ChIP and EMSA;	16528100:Palomino A. et al, (2006);
TPK3	CKI1	YKL166C	YLR133W	Phosphorylation	2	6.72404																		16172400:GST-Cki1 from yeast is phosphorylated by bovine PKA catalytic subunit Budovskaya 2005 ;									12105205: mutations caused a decrease in the extent of choline kinase phosphorylated in vivo (Fig. 5). The S30A, S85A, and S30A,S85A mutations caused a decrease in the extent of phosphorylation of choline kinase by 70, 17, and 83%, respectively
TPK3	MSN2	YKL166C	YMR037C	Phosphorylation	2	6.61503																		16172400:GST-Msn2 from yeast is phosphorylated by bovine PKA catalytic subunit Budovskaya 2005 ;								11782433: Msn2-S620 is directly phosphorylated by cAPK and that the signal detected by the phospho-CREB antibody faithfully re»ects cAPK activity towards the Msn2-NLS.
TPK3	TOM70	YKL166C	YNL121C	Phosphorylation	2	6.61503																		21215441: Tom70cd was preferentially phosphorylated by PKA								21215441: Mutant analysis revealed that Ser174 was the target residue for PKA
TPK3	TPK2	YKL166C	YPL203W	Phosphorylation	1	4.62854	16319894:by Ptacek et al (2005);										11805826:by Gavin et al (2002);11805837:by Ho et al (2002);20489023:Breitkreutz A. et al, (2010);								3036373:Toda T. et al, (1987) tpk1tpk2tpk3 triple mutant is dead;
TPK3	ATG13	YKL166C	YPR185W	Phosphorylation	1	9.548																		16172400:GST-Atg13 from yeast is phosphorylated by bovine PKA catalytic subunit. Budovskaya 2005 ;													19805182: Stephan 2009;	19805182:PKA required for localization of Atg13 to PAS (localization inhibited by dominant negative RAS-ala22 allele). Stephan 2009;
TPK2	CDC19	YPL203W	YAL038W	Phosphorylation	2	6.61503																		11583852:CytryÃ…â€žska M. et al, (2001) ;								20639203: By designing Pyk1/Cdc19 synthetic peptides containing potential PKA sequence targets (Ser22, Thr94 and Thr478) we determined that the peptide S22 was a substrate for PKA in vitro
TPK2	PAT1	YPL203W	YCR077C	Phosphorylation	2	9.52037																										21925385: Pat1 was indeed phosphorylated by PKA in vitro at both Ser-456 and Ser-457	21925385: To determine whether this site was also phosphorylated by PKA in vivo, we used an antibody that specifically recognizes phosphorylated PKA sites...Here, we found that this antibody recognized a Pat1 fusion protein that was precipitated from log phase cultures of wild-type cells (Figure 3B). This recognition was lost upon phosphatase treatment and was restored upon a subsequent incubatio…		21925385: To determine whether this site was also phosphorylated by PKA in vivo, we used an antibody that specifically recognizes phosphorylated PKA sites...Here, we found that this antibody recognized a Pat1 fusion protein that was precipitated from log phase cultures of wild-type cells (Figure 3B). This recognition was lost upon phosphatase treatment and was restored upon a subsequent incubatio…
TPK2	NTH1	YPL203W	YDR001C	Phosphorylation	2	5.62951																		20639203: Peptides Derived from Nth1, Pyk1, and Pyk2 Are Phosphorylated by Tpk1 and Tpk2. A global analysis of in vitro protein phosphorylation...												9738892:Zahringer H. et al, (1998) NTH1 activity and expression is increased in tpk1tpk2TPK3 strain in heat shock, but reduced in exponential or stationary phase cells;
TPK2	MAF1	YPL203W	YDR005C	Phosphorylation	2	6.61503																		16172400:GST-Maf1 from yeast is phosphorylated by bovine PKA catalytic subunit Budovskaya 2005 ;								19299514: we first examined the phosphorylation of double, quadruple, and sextuple serine to alanine substitution mutants of the PKAconsensus sites... For each double mutant, we observed a decrease in the relative amount of the slow migrating form when compared with wild
TPK2	SUP35	YPL203W	YDR172W	Phosphorylation	1	6.61503																		18267004:Fabret C. et al, (2008) PKA phosphorylates Sup35;								18267004:Fabret C. et al, (2008) Ser341 Mass Spec;
TPK2	FLO8	YPL203W	YER109C	Phosphorylation	1	7.97614															12024012:Pan X. et al, (2002);			12024012:Pan X. et al, (2002);				15466424:van Dyk D. et al, (2005) Overexpression of TPK2 restores the invasive growth defect of flo8 delete Overexpression of FLO8 suppresses the invasive growth defect of tpk2 delete;	12024012:Pan X. et al, (2002) Both deletes have defects in filamentous growth;
TPK2	RIM15	YPL203W	YFL033C	Phosphorylation	1	5.36214																		16172400:GST-Rim15 from yeast is phosphorylated by bovine PKA catalytic subunit Budovskaya 2005 ;9744870:Reinder A. et al, (1998) GST-Rim15 from yeast is phosphorylated by bovine PKA catalytic subunit;		9744870:Reinders A. et al, (1998) loss of rim15 suppresses defectsof tpk1tpk2tpk3;14690612:Pedruzzi I. et al, (2003) deletion of PKA suppresses defects of rim15 deletion strain in derepressing the SSA3 transcript;20107600:Granek JA. et al, (2010) deletion of rim15 suppresses the colony morphology defect of tpk2 delete strain;
TPK2	CDC20	YPL203W	YGL116W	Phosphorylation	1	15.6814														14743219:Searle JS. et al, (2004) GST pull-down;				14743219:Searle JS. et al, (2004);								14743219:Searle JS. et al, (2004) Ser88, and possibly Ser52;	14743219:Searle JS. et al, (2004) Ser88 and Ser52;				14743219:Searle JS. et al, (2004);
TPK2	ATG1	YPL203W	YGL180W	Phosphorylation	1	20.609																		16172400:GST-Atg1 from yeast is phosphorylated by bovine PKA catalytic subunit Budovskaya 2005 ;						17699586:In absence of pka and sch9, ATG1 needed to induce autophagy. Yorimitsu 2007 ;19805182:Inactivation of PKA pathway (by dominant negative RAS-Ala22 allele or by inhibition of Tpk1-as in tpk2 tpk3 background) induces Atg1-dependent autophagy. Stephan 2009;		16172400:Atg1-S508A S515A is not phosphorylated in vitro by bovine PKA catalytic subunit. Budovskaya 2005 ;	16172400:Atg1-S508A S515A is not phosphorylated in vivo, similar to Atg1 in a strain lacking all 3 catalytic subunits of PKA. Budovskaya 2005 ;			17699586:In absence of pka and sch9, ATG1 needed to induce autophagy. atg1-S508A S515A, which cannot be phosphorylated by pka, cannot induce autophagy in sch9 mutant. Yorimitsu 2007 ;	16172400:Atg1 is not phosphorylated in vivo in yeast strain lacking all 3 PKA subunits Budovskaya 2005 ;	16172400:Atg1-S508A S515A loses cytosolic localization and is now localized only to pre-autophagosomal structures. Budovskaya 2005 ;
TPK2	HXK2	YPL203W	YGL253W	Phosphorylation	2	6.61503																		8286332 Kreigel et al. 1994: Yeast hexokinase 2 is known to be a phosphoprotein in vivo....The principal and perhaps sole site of phosphorylation is now identified as residue serine-15....in vitro phosphorylation by protein kinase A at serine-15 could be shown by labeling and by peptide determination								8286332 Kreigel et al. 1994: Yeast hexokinase 2 is known to be a phosphoprotein in vivo....The principal and perhaps sole site of phosphorylation is now identified as residue serine-15....The alanine-15 mutant enzyme was not phosphorylated in vitro
TPK2	BCY1	YPL203W	YIL033C	Phosphorylation	1	18.3802	16319894:by Ptacek et al (2005);		21177495:Deletion/inhibition of kinase shows reduced phosphorylation of target in vivo by mass spectrometry. Bodenmiller B et al, (2010);							18467557:by Tarassov et al (2008);11283351:by Ito et al (2001);18719252:by Yu H. et al. (2003);	11805826:by Gavin et al (2002);16429126:by Gavin et al (2006);16554755:by Krogan et al (2006);11805837:by Ho et al (2002);17200106:by Collins SR. et al, (2007);20489023:Breitkreutz A. et al, (2010);	21460040:C-terminal V5 epitope kinase probed a yeast proteome microarray (GST-fused). Fasolo J. et al, (2011);			9811878:Robertson LS. et al, (1998);					10373537:Pan X. et al, (1999) Deletion of bcy1 suppresses psuedohyphael growth defects of tpk2 deletion.;		1437546:Nehlin JO. et al, (1992) Overexpression of gene suppresses toxicity of tpk2 overexpression;		10373537:Pan X. et al, (1999) tpk2 delete abolished pseudohyphal differentiation while bcy1 delete enhances it;							1655793:Werner-Washburne M. et al, (1991);
TPK2	YAK1	YPL203W	YJL141C	Phosphorylation	1	10.9532	16319894:by Ptacek et al (2005);										20489023:Breitkreutz A. et al, (2010);							2072907:Garrett S. et al, (1991) PKA phosphorylates yak1 in vitro;16172400:GST-Yak1 from yeast is phosphorylated by bovine PKA catalytic subunit Budovskaya 2005 ;		2558053:Garrett S. et al, (1989) yak1 suppresses tpk1,2,3 delete;8065298:Ward MP. et al, (1994) yak1 suppresses tpk2-ts phenotype;										9649426:Smith A. et al, (1998) Yak1 reporter expression is increased in tpk2-ts and reduced in WT-TPK2 strain;
TPK2	RGT1	YPL203W	YKL038W	Phosphorylation	1	8.66444																		16844691:Kim JH. et al, (2006) PKA phosphorylates Rgt1 in vitro;		16844691:Kim JH. et al, (2006) rgt1 delete partially suppresses tpk1w mutant;						16844691:Kim JH. et al, (2006) Ser96, 146, 202, 283, 284 Western;
TPK2	TPK3	YPL203W	YKL166C	Phosphorylation	1	4.62854	16319894:by Ptacek et al (2005);										11805826:by Gavin et al (2002);11805837:by Ho et al (2002);20489023:Breitkreutz A. et al, (2010);								3036373:Toda T. et al, (1987) tpk1tpk2tpk3 triple is dead;
TPK2	CKI1	YPL203W	YLR133W	Phosphorylation	2	10.0263																		16172400:GST-Cki1 from yeast is phosphorylated by bovine PKA catalytic subunit Budovskaya 2005 ;								12105205: The effects of the S30A, S85A, and S30A,S85A mutations on protein kinase A phosphorylation of choline kinase were examined in vitro... The extent of phosphorylation of the S30A, S85A, and S30A,S85A mutant choline kinase proteins was reduced by 60, 13, and 96%, respectively, when compared with the wild-type enzyme	12105205: mutations caused a decrease in the extent of choline kinase phosphorylated in vivo...The S30A, S85A, and S30A,S85A mutations caused a decrease in the extent of phosphorylation of choline kinase by 70, 17, and 83%, respectively.
TPK2	MSN2	YPL203W	YMR037C	Phosphorylation	1	6.50844																		16172400:GST-Msn2 from yeast is phosphorylated by bovine PKA catalytic subunit Budovskaya 2005 ;		9649426:Smith A. et al, (1998) msn2 partially suppresses tpk2-ts;	9649426:Smith A. et al, (1998) O/E MSN2 is toxic in tpk2-ts;
TPK2	TOM70	YPL203W	YNL121C	Phosphorylation	2	6.61503																		21215441: Tom70cd was preferentially phosphorylated by PKA								21215441: Mutant analysis revealed that Ser174 was the target residue for PKA
TPK2	SFL1	YPL203W	YOR140W	Phosphorylation	1	15.5185															9811878:Robertson LS. et al, (1998);12024012:Pan X. et al, (2002);			11399075:Conlan SR. et al, (2001) Bovine Tpk2 was used as a kinase;12024012:Pan X. et al, (2002);		9811878:Robertson LS. et al, (1998) Deleting sfl1 rescues the psuedohyphael growth defects (and defects in activating FLO11 transcription) of a tpk2 delete;12024012:Pan X. et al, (2002) sfl1 null suppresses defects of tpk2 delete in activating FLO11 transcription by northern blot sfl1 null suppresses defects of tpk2 delete in filamentous growth;				12024012:Pan X. et al, (2002) tpk1 deletion and SFL1 overexpression both have defects in filamentous growth;						11399075:Conlan SR. et al, (2001) TPK2 is required for reducing Sfl1 binding to the HSP26 by ChIP;12024012:Pan X. et al, (2002) In a tpk2 null, there is increase Sfl1-Sfl1 dimerization in vivo (Tpk2 inhibits sfl1 dimerization) ;	12024012:Pan X. et al, (2002);16278446:Lu A. et al, (2005) ;
TPK2	PYK2	YPL203W	YOR347C	Phosphorylation	2	6.69485																		12063246: Both glutathione S-transferase (GST)-Pyk1 and GST-Pyk2 were phosphorylated in vitro by the bovine heart protein kinase A (PKA) catalytic subunit and by immobilized yeast HA-Tpk1													12063246: The results indicate that GST-Pyk1 (Fig.6 A) and GST-Pyk2 (Fig.6 B) were in fact phosphorylated in vivo and that phosphorylation was PKA-dependent, because there was no radiolabeled phosphoprotein that comigrated with GST-Pyk1 and GST-Pyk2 in the purification from tpk1 w1-radiolabeled strains
TPK2	ATG13	YPL203W	YPR185W	Phosphorylation	1	9.548																		16172400:GST-Atg13 from yeast is phosphorylated by bovine PKA catalytic subunit. Budovskaya 2005 ;													19805182:Stephan 2009;	19805182:PKA required for localization of Atg13 to PAS (localization inhibited by dominant negative RAS-ala22 allele). Stephan 2009;
TPK1	CDC19	YJL164C	YAL038W	Phosphorylation	1	6.79091	16319894:by Ptacek et al (2005);													12063246:Portela P. et al, 2002 IP-MS;				11877433:Rayner et al., 2002: Purified Tpk1 in association with the PKA regulatory subunit Bcy1, phosphorylates Cdc19 (pyruvate kinase) in vitro.;12063246:Portela P. et al, (2002) Also show that phosphorylation is lost when tpk1w mutant is purified, showing in vitro dependence on the kinase. Both in vitro kinase assay and IP kinase assay.;11583852:Cytrynska M. et al, (2001);
TPK1	YBR028C	YJL164C	YBR028C	Phosphorylation	2	7.32469	16319894:by Ptacek et al (2005);																	16172400:GST-Ybr028c from yeast is phosphorylated by bovine PKA catalytic subunit Budovskaya 2005 ;											20702584: TORC1 Activates PKA toward Certain Substrates...Similar to MAF1 and again consistent with our phosphoproteome analysis, phosphorylation of both KSP1 and YPK3 at consensus PKA site(s) decreased upon rapamycin treatment (Figure 2A).
TPK1	PAT1	YJL164C	YCR077C	Phosphorylation	2	9.52037																										21925385: Pat1 was indeed phosphorylated by PKA in vitro at both Ser-456 and Ser-457	21925385: To determine whether this site was also phosphorylated by PKA in vivo, we used an antibody that specifically recognizes phosphorylated PKA sites...Here, we found that this antibody recognized a Pat1 fusion protein that was precipitated from log phase cultures of wild-type cells (Figure 3B). This recognition was lost upon phosphatase treatment and was restored upon a subsequent incubatio…		21925385: To determine whether this site was also phosphorylated by PKA in vivo, we used an antibody that specifically recognizes phosphorylated PKA sites...Here, we found that this antibody recognized a Pat1 fusion protein that was precipitated from log phase cultures of wild-type cells (Figure 3B). This recognition was lost upon phosphatase treatment and was restored upon a subsequent incubatio…
TPK1	NTH1	YJL164C	YDR001C	Phosphorylation	2	12.9438	16319894:by Ptacek et al (2005);																	23155055:Recombinant GST-Nth1 was purified from E. coli and incubated with HA-tagged immunoprecipitated Tpk1 from yeast and phosphorylation was detected by mass spec. Schepers W et al, (2012);								23155055:Recombinant GST-Nth1 was purified from E. coli and incubated with HA-tagged immunoprecipitated Tpk1 from yeast and phosphorylation was detected by mass spec. S60 and S83 was found to be phosphorylated. Schepers W et al, (2012);			23155055:Phosphospecific antibodies against putative Tpk1 phosphorylation sites (S21 and S83) detected phosphorylation of Nth1 in vivo in response to glucose. Schepers W et al, (2012);	9738892:Zahringer H. et al, (1998) NTH1 activity and expression is increased in tpk1tpk2TPK3 strain in heat shock, but reduced in exponential and stationary phase cells;
TPK1	MAF1	YJL164C	YDR005C	Phosphorylation	2	6.69485																		16172400:GST-Maf1 from yeast is phosphorylated by bovine PKA catalytic subunit Budovskaya 2005 ;													17005718: Maf1 is a substrate for cAMP-dependent PKA in vitro and is differentially phosphorylated on PKA sites in vivo under normal versus repressing conditions
TPK1	SUP35	YJL164C	YDR172W	Phosphorylation	1	6.61503																		18267004:Fabret C. et al, (2008) PKA phosphorylates sup35;								18267004:Fabret C. et al, (2008) Mass Spec Ser341;
TPK1	ADR1	YJL164C	YDR216W	Phosphorylation	1	6.61503																		1917932:Synthetic peptide of Adr1 is phosphorylated by purified Tpk1. Denis CL et al, (1991);								1917932:Denis CL. et al, (1991) Ser230 is phosphorylated by Tpk1, as assayed using peptide analogues in vitro by HPLC and kinetic analysis;
TPK1	SSN2	YJL164C	YDR443C	Phosphorylation	1	9.42179																		15225552:Ssn2 fragment fused with Protein-A was efficiently phosphorylated by Tpk1 in vitro as detected by phospholabeled ATP. Chang YW et al, (2004);								15225552:Ssn2 fragment fused with Protein A was efficiently phosphorylated by Tpk1 in vitro, but not when S608A mutation was performed. Chang YW et al, (2004);			15225552:HA-tagged immunopreciptated Ssn2 was detected using an anti-PKA substrate antibody that phosphorylated PKA sites and this was dependent on S608. Chang YW et al, (2004);
TPK1	TLG1	YJL164C	YDR468C	Phosphorylation	1	5.62951																		12006655:Gurunathan S. et al, (2002);												12006655:Gurunathan S. et al, (2002) Overexpression of TPK1 inhibts binding of tlg1-tlg2 complex by CoIP;
TPK1	PKH1	YJL164C	YDR490C	Phosphorylation	1	8.6175																21531713:Using an in vitro pull down assay, the authors demonstrate interaction between Pkh1 and GST-Tpk1. Voordeckers et al, (2011).;		21531713:Kinase-dead Tpk1(K116M) was incubated with purified Pkh1-HA and phosphorylation was detectable in an in vitro kinase assay. Voordeckers et al, (2011).;								21531713:Mutagenesis of T241A strongly reduced phosphorylation of kinase-dead Tpk1(K2116M) by purified Pkh1 in an in vitro kinase assay. Voordeckers et al, (2011).;
TPK1	DOT6	YJL164C	YER088C	Phosphorylation	1	9.12174															16751660:Deminoff SJ. et al, (2006);			16751660:Deminoff SJ. et al, (2006) Both recombinant and IP kinase assay;													21730963:Rapid dephosphorylation of Dot6 by inhibition of PKAas (Tpk1as, Tpk2as,Tpk3as) by 1NM-PP1 was determined by migration on SDS-PAGE and anti-HA western blot. Huber A et al, (2011);
TPK1	BMH1	YJL164C	YER177W	Phosphorylation	1	11.6566																		19805817:Wang C. et al, (2009);	15470255:Santhanam A. et al, (2004) Only in higher temperatures;	18728387:Grandin N. et al, (2008) Deletion of tpk1 rescues bmh1;		8524799:Gelperin DH. et al, (1995) Overexpression of TPK1 suppresses growth in an inducible bmh1 deletion strain;									19805817:Wang C. et al, (2009);
TPK1	RIM15	YJL164C	YFL033C	Phosphorylation	1	10.4947											11805837:by Ho et al (2002);		18420932:Score : 0.58385 Hillenmeyer M. et al, (2008);		16751660:Deminoff SJ. et al, (2006);			16172400:GST-Rim15 from yeast is phosphorylated by bovine PKA catalytic subunit Budovskaya 2005 ;9744870:Reinder A. et al, (1998) GST-Rim15 from yeast is phosphorylated by bovine PKA catalytic subunit;		9744870:Reinders A. et al, (1998) Loss of Rim15 suppresses defects of tpk1tpk2tpk3;14690612:Pedruzzi I. et al, (2003) deletion of PKA suppresses defects of rim15 deletion strain in derepressing the SSA3 transcript;
TPK1	CDC20	YJL164C	YGL116W	Phosphorylation	1	15.6814														14743219:Searle JS. et al, (2004) GST pull-down;				14743219:Searle JS. et al, (2004);								14743219:Searle JS. et al, (2004) Ser88 and possibly Ser52;	14743219:Searle JS. et al, (2004) Serine 52 and Serine 88;				14743219:Searle JS. et al, (2004);
TPK1	ATG1	YJL164C	YGL180W	Phosphorylation	1	20.609																		16172400:GST-Atg1 from yeast is phosphorylated by bovine PKA catalytic subunit Budovskaya 2005 ;						17699586:In absence of pka and sch9, ATG1 needed to induce autophagy. Yorimitsu 2007 ;19805182:Inactivation of PKA pathway (by dominant negative RAS-Ala22 allele or by inhibition of Tpk1-as in tpk2 tpk3 background) induces Atg1-dependent autophagy. Stephan 2009;		16172400:Atg1-S508A S515A is not phosphorylated in vitro by bovine PKA catalytic subunit. Budovskaya 2005 ;	16172400:Atg1-S508A S515A is not phosphorylated in vivo, similar to Atg1 in a strain lacking all 3 catalytic subunits of PKA. Budovskaya 2005 ;			17699586:In absence of pka and sch9, ATG1 needed to induce autophagy. atg1-S508A S515A, which cannot be phosphorylated by pka, cannot induce autophagy in sch9 mutant. Yorimitsu 2007;	16172400:Atg1 is not phosphorylated in vivo in yeast strain lacking all 3 PKA subunits Budovskaya 2005 ;	16172400:Atg1-S508A S515A loses cytosolic localization and is now localized only to pre-autophagosomal structures. Budovskaya 2005 ;
TPK1	HXK2	YJL164C	YGL253W	Phosphorylation	2	6.61503																		8286332 Kreigel et al. 1994: Yeast hexokinase 2 is known to be a phosphoprotein in vivo....The principal and perhaps sole site of phosphorylation is now identified as residue serine-15....in vitro phosphorylation by protein kinase A at serine-15 could be shown by labeling and by peptide determination								8286332 Kreigel et al. 1994: Yeast hexokinase 2 is known to be a phosphoprotein in vivo....The principal and perhaps sole site of phosphorylation is now identified as residue serine-15....The alanine-15 mutant enzyme was not phosphorylated in vitro
TPK1	BCY1	YJL164C	YIL033C	Phosphorylation	1	16.0283	16319894:by Ptacek et al (2005);									18467557:by Tarassov et al (2008);11283351:by Ito et al (2001);	11805837:by Ho et al (2002);16554755:by Krogan et al (2006);17200106:by Collins SR. et al, (2007);20489023:Breitkreutz A. et al, (2010);			17242065:Mandal AK. et al, (2007);	9811878:Robertson LS. et al, (1998);16924114:Peeters T. et al, (2006);			3036817:Johnson KE. et al, (1987);		2836063:Cameron S. et al, (1988) tpk1 mutant suppresses the defects of bcy1 delete (including glycogen accumulation, lack of spore formation and lack of resistance to heat shock);			10373537:Pan X. et al, (1999) Both deletions enhance pseudohyphael growth;
TPK1	PFK26	YJL164C	YIL107C	Phosphorylation	1	7.82023	16319894:by Ptacek et al (2005);																	12755632:Dihazi H. et al, (2003) PkA phosphorylates Pfk26 in vitro;								12755632:Dihazi H. et al, (2003) Ser677 and Thr 157 Mass Spec and Western blotting;
TPK1	YAK1	YJL164C	YJL141C	Phosphorylation	1	17.9516	16319894:by Ptacek et al (2005);													19364808:Deminoff SJ. et al, (2009) RS-Y domain of Yak1 coIPs with Tpk1;	19364808:Deminoff SJ. et al, (2009);			2072907:Garrett S. et al, (1991) PKA phosphorylates Yak1 in vitro;19364808:Deminoff SJ. et al, (2009) TPK1 phosphorylates YAK1 in vitro;16172400:GST-Yak1 from yeast is phosphorylated by bovine PKA catalytic subunit Budovskaya 2005 ;16751660:Deminoff SJ. et al, (2006);		2558053:Garrett S. et al, (1989) yak1 suppresses tpk1,2,3 delete;						19364808:Deminoff SJ. et al, (2009) RS-Y domain is required for phosphorylation of Tpk1 and binding to the kinase;					19364808:Deminoff SJ. et al, (2009) Phosphorylation of Yak1 in vivo is dependent on Tpk1;
TPK1	RGT1	YJL164C	YKL038W	Phosphorylation	1	8.66444																		16844691:Kim JH. et al, (2006) PKA phosphorylates Rgt1 in vitro;		16844691:Kim JH. et al, (2006) rgt1 delete partially suppresses tpk1w;						16844691:Kim JH. et al, (2006) Ser 96, 146, 202, 283, 284 Western;
TPK1	MSN4	YJL164C	YKL062W	Phosphorylation	2	6.10776	16319894:by Ptacek et al (2005);																			21749328												9472026: Msn2p and Msn4p may share common control mechanisms regulating intracellular localization by stress and cAMP.
TPK1	CKI1	YJL164C	YLR133W	Phosphorylation	1	9.2178	16319894:by Ptacek et al (2005);													16751660:Deminoff SJ. et al, (2006) CoIP;	16751660:Deminoff SJ. et al, (2006) Two hybrid;			16172400:GST-Cki1 from yeast is phosphorylated by bovine PKA catalytic subunit Budovskaya 2005 ;
TPK1	CDC25	YJL164C	YLR310C	Phosphorylation	1	12.873														19364808:Deminoff SJ. et al, (2009) In vitro and in vivo;16751660:Deminoff SJ. et al, (2006) CoIP;	19364808:Deminoff SJ. et al, (2009);16751660:Deminoff SJ.. et al, (2006);			19364808:Deminoff SJ. et al, (2009);16751660:Deminoff SJ. et al, (2006);				2823100:Cannon JF. et al, (1987) Overexpression of TPK1 suppresses mutations in cdc25;				19364808:Deminoff SJ. et al, (2009) ;
TPK1	MSN2	YJL164C	YMR037C	Phosphorylation	2	6.61503																		16172400:GST-Msn2 from yeast is phosphorylated by bovine PKA catalytic subunit Budovskaya 2005 ;								11782433: Msn2-S620 is directly phosphorylated by cAPK and that the signal detected by the phospho-CREB antibody faithfully re»ects cAPK activity towards the Msn2-NLS.
TPK1	CRZ1	YJL164C	YNL027W	Phosphorylation	1	16.3577	16319894:by Ptacek et al (2005);													15470242:Kafadar KA. et al, (2004) CoIP;				15470242:Kafadar KA. et al, (2004);								15470242:Kafadar KA. et al, (2004) Western Blot Ser409, Ser410, Ser423, Ser429;	15470242:Kafadar KA. et al, (2004) Ser409, Ser410, Ser423, Ser429;					15470242:Kafadar KA. et al, (2004) Tpk1 triggers nuclear import of Crz1;
TPK1	TOM70	YJL164C	YNL121C	Phosphorylation	2	6.61503																		21215441: Tom70cd was preferentially phosphorylated by PKA								21215441: Mutant analysis revealed that Ser174 was the target residue for PKA
TPK1	WHI3	YJL164C	YNL197C	Phosphorylation	1	9.64546		23471970:Recombinant MBP-Whi3 was incubated with GST-Tpk1 in the presence of radioactive ATP in a protein-chip format. Mizunuma M et al, (2013);																23471970:Recombinant MBP-Whi3(539-621) was incubated with GST-Tpk1 in the presence of radioactive ATP. Mizunuma M et al, (2013);								23471970:Recombinant MBP-Whi3(539-621), S568A, was incubated with GST-Tpk1 in the presence of radioactive ATP, and showed a slight reduction in phosphorylation (56%). Mizunuma M et al, (2013);
TPK1	TLG2	YJL164C	YOL018C	Phosphorylation	1	5.62951																		12006655:Gurunathan S. et al, (2002);												12006655:Gurunathan S. et al, (2002) Overexpression of TPK1 inhibts binding of tlg1-tlg2 complex by CoIP;
TPK1	PYK2	YJL164C	YOR347C	Phosphorylation	2	6.69485																		12063246:Portela P. et al, (2002) -also show that phosphorylation is lost when tpk1w (misense mutant) is used as the kinase (phosphorylation is dependent on Tpk1 in vitro). Both in vitro kinase assay and IP kinase assay. ;													12063246: The results indicate that GST-Pyk1 (Fig.6 A) and GST-Pyk2 (Fig.6 B) were in fact phosphorylated in vivo and that phosphorylation was PKA-dependent, because there was no radiolabeled phosphoprotein that comigrated with GST-Pyk1 and GST-Pyk2 in the purification from tpk1 w1-radiolabeled strains
TPK1	SSO1	YJL164C	YPL232W	Phosphorylation	1	6.61503																		11157748:Marash M. et al, (2001);12925750:Marash M. et al, (2003);								12925750:Marash M. et al, (2003) Western, Serin 79;
TPK1	ATG13	YJL164C	YPR185W	Phosphorylation	1	9.548																		16172400:GST-Atg13 from yeast is phosphorylated by bovine PKA catalytic subunit. Budovskaya 2005 ;19805182:Stephan 2009;													19805182:Stephan 2009;	19805182:PKA required for localization of Atg13 to PAS (localization inhibited by dominant negative RAS-ala22 allele). Stephan 2009;
TOS3	SNF1	YGL179C	YDR477W	Phosphorylation	1	11.3877														12847291:Hong et al., 2003;				12847291:Hong et al., 2003: LexA-Snf1 extracted from elm1sak1tos3 triple mutant is not phosphorylated in vitro.;12847291:Hong et al., 2003: GST-Tos3 from yeast extract phosphorylates Snf1KD-K84R (inactivated catalytic domain) in vitro. No phosphorylation is observed using Snf1 without the activation loop threonine T210.;16201971:Elbing K. et al, (2006);					12847291:Hong et al., 2003: Overexpression of GST-TOS3 stimulates LexA-SNF1 catalytic activity. Used lexAop-lacZ reporter to assess LexA-Snf1 activity.;						15824893:McCartney RR. et al, (2005) Thr210 is phosphorylated in Snf1;	17438333:Hong and Carlson, 2007: Stress-induced Snf1 activity (determined by assaying the phosphorylation of the SAMS peptide in vitro) is not observed in elm1sak1tos3 triple mutant extracts.;12847291:Hong et al., 2003: Snf1 activity (determined by assaying the phosphorylation of the SAMS peptide in vitro) is not observed in elm1sak1tos3 triple mutant extracts.;15879520:Kim MD. et al, (2005) Snf1…
TOS3	MIG1	YGL179C	YGL035C	Phosphorylation	1	4.58732	16319894:by Ptacek et al (2005);																														12906789:Sutherland et al., 2003: Hyperphosphorylation of Mig1 in response to low glucose is abolished in elm1sak1tos3 triple mutant cells, similar to snf1 mutants.;15824893:McCartnery RR. et al, (2005) ;
TOR2	TSC11	YKL203C	YER093C	Phosphorylation	2	8.33327											20489023:Breitkreutz A. et al, (2010);			17507646:Aronova et all., (2007). Not CO-IP. Both are in detergent (TX-100) resistant membrane fraction and solubilize upon addition of NaCl.;12408816:Loweith et al., 2002;12631735:mass spec (Wedaman et al., 2003);				16002396: Sites in AVO1 and AVO3ùAVO1 and AVO3 are phosphorylated during an in vitro kinase assay with purified TORC2....Kinase-dead TORC2 failed to phosphorylate AVO1 and AVO3 (Fig. 7)					18249174:Aronova S et al (2008) tsc11-30 shows depolarization of actin cytoskeleton, like some of tor2 ts alleles (PMID:9475724);
TOR2	SLM1	YKL203C	YIL105C	Phosphorylation	1	9.548																		15372071:Audhya A (2004) Slm1 is phosphorylated by TORC2 complex (immunoprecipitated using tagged Avo2) but is no longer phosphorylated in cells expressing Tor2 kinase dead mutant.;													15372071:Audhya A (2004) Slm1 phospho-forms are absent in tor2 ts mutant at 37C.;	15372071:Audhya A (2004) The plasma membrane localization of Slm1 allele that cannot interact with PI4,5P2 (Slm1KA-GFP) is absent in tor2 ts mutant.;
TOR2	TAP42	YKL203C	YMR028W	Phosphorylation	2	8.96783														16874307:Yan G. et al, 2006 CoIP;				10329624: Furthermore, we show Tor-dependent phosphorylation of Tap42 both in vivo and in vitro													10329624: As is shown in Figure 6, 32P label was incorporated into Tap42 in cells growing in the absence of rapamycin but not in cells treated with rapamycin (Figure 6A, lanes 2 and 3). This indicated that the incorporation of label into Tap42 is Tor dependent
TOR2	YPK2	YKL203C	YMR104C	Phosphorylation	1	10.4899																		16055732:Kamada Y et al (2005) Tor2 phosphorylates Ypk2 in vitro.;				16055732:Kamada Y et al (2005) Overexpression of YPK2 allele harboring point mutation (D239A or F238A) or truncation suppresses growth defect of tor2 mutant.;				16055732:Kamada Y et al (2005) Tor2 phosphorylates Ypk2 at S641 and T659 residues. Point mutants (S641A or T659A) show reduced or absence of phosphorylation in vitro.;				16055732:Kamada Y et al (2005) Ypk2 kinase activity is reduced in tor2 -21 mutant.;
TOR2	AVO1	YKL203C	YOL078W	Phosphorylation	2	7.65483											20489023:Breitkreutz A. et al, (2010);			12631735:mass spec (Wedaman et al., 2003);14736892:Reinke A. et al, 2004 IP-MS;				16002396: Sites in AVO1 and AVO3ùAVO1 and AVO3 are phosphorylated during an in vitro kinase assay with purified TORC2....Kinase-dead TORC2 failed to phosphorylate AVO1 and AVO3 (Fig. 7)
TOR2	ATG13	YKL203C	YPR185W	Phosphorylation	1	14.7915																		19995911:Atg13 phosphorylated by TORC1 as IPed by Flag-Kog1. Kamada Y 2009;								19995911:Kamada Y 2009;	19995911:Expression of Atg13-8SA directly induces autophagy. Kamada 2009;	19995911:Phosphorylation sites mapped in cells treated with rapamycin. Kamada Y 2009;			19995911:Phosphoshift gone in cells treated with rapamycin. Kamada Y 2009;
TOR1	GLN3	YJR066W	YER040W	Phosphorylation	2	9.98219						11078525:Delete shows decreased sensitivity to rap (Chan et al., 2000);				10940301:(Bertram et al., 2000);					10940301:Bertram et al., 2000;12624103:Carvalho et al., 2003;			10940301 Bertram et al. 2000: To ask whether Tor1p can directly phosphorylate Gln3p, we incubated purified wild type and kinase-dead mutant Tor1p with bacterially expressed Gln3p in the presence of [g-32P]ATP. We found that Gln3p was specifically phosphorylated by the wild type Tor1p but not the kinase-dead Tor1p(D2294E) (Fig.		18812505:on rapamycin (Neklesa and Davis, 2008);
TOR1	TAP42	YJR066W	YMR028W	Phosphorylation	2	8.96783														16874307:Yan G. et al, 2006 COIP;				10329624: Furthermore, we show Tor-dependent phosphorylation of Tap42 both in vivo and in vitro													10329624: As is shown in Figure 6, 32P label was incorporated into Tap42 in cells growing in the absence of rapamycin but not in cells treated with rapamycin (Figure 6A, lanes 2 and 3). This indicated that the incorporation of label into Tap42 is Tor dependent
TOR1	ATG13	YJR066W	YPR185W	Phosphorylation	1	15.47																		19995911:Atg13 phosphorylated by TORC1 as IPed by Flag-Kog1. Kamada Y 2009;					10995454:Less Atg1 activity induced by rapamycin in atg13 delete Kamada 2000;			19995911:Kamada Y 2009;	19995911:Expression of Atg13-8SA directly induces autophagy. Kamada 2009;	19995911:Phosphorylation sites mapped in cells treated with rapamycin. Kamada Y 2009;			10995454:Atg13 phosphoshift reduced after rapamycin treatment, dependent on Tor1 Kamada 2000;19995911:Phosphoshift gone in cells treated with rapamycin. Kamada Y 2009;
TEL1	RFA1	YBL088C	YAR007C	Phosphorylation	1	4.6958																		12967660:Mallory et al. 2003 Tel1p phosphorylates Rfa1p.;										20190278:Chen SH et al, (2010);17563356:Smolka MB et al, 2007 S178;
TEL1	POL4	YBL088C	YCR014C	Phosphorylation	1	12.8039																		23874240:Partially purified Pol4 proteins were subjected to kinase assays using Tel1-HA-immunoprecipitates obtained from yeast. Ruiz JF et al, (2013);								23874240:Pol4-T540A and Pol4-T64A,T540A double mutant showed significant reduction in Pol4 phosphorylation as assayed by in vitro kinase assays. Ruiz JF et al, (2013);			23874240:Cells lacking pol4 but carrying Flag-Pol4 on a plasmid showed slower migrating proteins upon DSBs with zeocin, but not cells carrying Flag-Pol4-T540A. Ruiz JF et al, (2013);		23874240:In cells lacking tel1, overexpression of wild-type Pol4 shows drastically lower phosphorylation as detected by phospho-specific antibodies. Ruiz JF et al, (2013);
TEL1	DUN1	YBL088C	YDL101C	Phosphorylation	1	4.6958																		12967660:Mallory et al. 2003 Tel1p phosphorylates Dun1p in vitro.;										17563356:Smolka MB et al, 2007 S10 S139 Used mec1 tel1 double delete in the presence of MMS;
TEL1	CDC13	YBL088C	YDL220C	Phosphorylation	1	6.61503																		17108359:Tseng SF et al, (2006);								17108359:Tseng SF et al, (2006) Serines 225, 249 and 255;
TEL1	XRS2	YBL088C	YDR369C	Phosphorylation	2	5.58571														12923051: Xrs2-myc was coprecipitated with Tel1-HA in cells expressing both the tagged Tel1 and Xrs2 proteins (Fig. 1C).				12967660:Mallory et al. 2003 Tel1p phosphorylates Xrs2 in vitro.;
TEL1	RFA2	YBL088C	YNL312W	Phosphorylation	1	4.6958																		12967660:Mallory et al. 2003 Tel1p phosphorylates Rfa2p.;										20190278:Chen SH et al, (2010);
TEL1	IES4	YBL088C	YOR189W	Phosphorylation	1	8.07792																		17693258:Ies4 is phosphorylated by purified Tel1 but not by kinase-dead Tel1 in an in vitro kinase assay. Morrison et al, (2007).;										20190278:Chen SH et al, (2010);			17693258:In yeast strains lacking both Mec1 and Tel1, Ies4 phosphorylation is abolished in vivo. Note that strains lacking individual kinases is not sufficient to abolish phosphorylation of Ies4 - owing to possible compensating mechanisms. Morrison et al, (2007).;
SWE1	BUD14	YJL187C	YAR014C	Phosphorylation	1	5.32373	16319894:by Ptacek et al (2005);										20489023:Breitkreutz A. et al, (2010);									19217430:Chesarone M et al, (2009) Deletion of swe1 suppresses the elongated bud phenotype of bud14 delete;
SWE1	CDC28	YJL187C	YBR160W	Phosphorylation	1	22.31			19779198:Holt et al. (2009). Phosphorylated peptides whose abundance decreased by more than 50%, in vivo, following Cdk1-as inhibition. Assay: chemical inhibition of Cdk1 followed by quantitative mass spectrometry.;								20489023:Breitkreutz A. et al, (2010);				12388757:McMillan JN. et al, (2002);			25049391	12773812:Okuzaki et al., 2003: Deletion of SWE1 suppresses the increased temperature sensitivity observed for cdc28(TS)gin4 and cdc28(TS)hsl1 double mutants.;	10454545:McMillan JN. et al, (1999) cdc28-E12K mutant rescues the toxicity of Swe1 O/E;19566963:Tobe BT. et al, (2009) Swe1 delete suppresses the growth defect of cdc28-E217V mutant;						8253069:Booher RN. et al (1993) Site directed mutagenesis Tyr19;			12840070:Martinez-Anaya C. et al, (2003) Y19 of Cdc28 is phosphorylated by Swe1;11160822:Alexander MR. et al, (2001) Y19 phosphorylation is regulated by Swe1;19566963:Tobe BT. et al, (2009) Y19 phosphorylation is reduced in a swe1 deletion background;		12388757:McMillan JN. et al, (2002) Cdc28 phosphorylation is reduced in swe1 delete;11160822:Alexander MR. et al, (2001) Cdc28 phosphorylation is reduced in swe1 delete by phospho-specific antibodies;
SWE1	HSC82	YJL187C	YMR186W	Phosphorylation	1	15.7252																		20159553:Mollapour M. et al, (2010) ;								20159553:Mollapour M. et al, (2010) Y24 is phosphorylated;	20159553:Mollapour M. et al, (2010) Y24 is phosphorylated;			20159553:Mollapour M. et al, (2010) Swe1 is required for hsc82's chaperone function (Swe1 is required for Hsc82 binding to Ste11, Slt2);	20159553:Mollapour M. et al, (2010) Phosphorylation of Hsc82 is reduced using pY-antibody as a read out O/E of GST-SWE1 increases hsc82 phosphorylation;
SWE1	HSP82	YJL187C	YPL240C	Phosphorylation	1	12.9129																		20159553:Mollapour M. et al, 2010 IP kinase assay;									20159553:Mollapour M. et al, (2010) Tyr24;		20159553:Mollapour M. et al, (2010) Tyr24;		20159553:Mollapour M. et al, 2010 Using phospho tyrosine antibody;
STE7	FUS3	YDL159W	YBL016W	Phosphorylation	1	15.7673											20489023:Breitkreutz A. et al, (2010);			14734536:Fus3 was coimmunoprecipitated from yeast cell extracts with full-length Ste7 tagged at it's C terminus with the c-Myc epitope. Kusari AB et al, (2004);		14734536:The MAPK interacting domain of Ste7 was fused to GST, and incubated with radiolabeled Kss1 or Fus3. Bead-bound complexes were precipitated and analyzed by autoradiography. Experiment showed that binding can be observed, but not when the docking site on Fus3 is mutated. Kusari AB et al, (2004);		8384702:Errede B et al (1993) Immunoprecipitated Ste7 can phosphorylate Fus3-R42A protein purified from E.coli.;8455599:Zhou Z et al (1993) ;		8049522:Brill JA et al (1994) Gain of function alleles Fus3-101 and Fus3-107 suppress mating defect of ste7-R220 mutant.;			11729141:Erdman S et al (2001) fus3, kss1 double and ste7 mutants show reduced levels of filament formation when exposed to low levels of alpha factor.;11337509:Burchett SA. et al, (2001) O/E of both in high copy inhibits the pheromone response;								1628831:Gartner A et al (1992) Phosphorylated form of Fus3 is absent in gpa1 ste7 mutant.;8455599:Zhou Z et al (1993) Fus3 phosphorylation is reduced in ste7 mutant.;
STE7	KSS1	YDL159W	YGR040W	Phosphorylation	2	15.1561										10688190:by Uetz et al. (2000);	11805837:by Ho et al (2002);20489023:Breitkreutz A. et al, (2010);			14734536:Kss1 was coimmunoprecipitated from yeast cell extracts with full-length Ste7 tagged at it's C terminus with the c-Myc epitope. Kusari AB et al, (2004);		14734536:The MAPK interacting domain of Ste7 was fused to GST, and incubated with radiolabeled Kss1 or Fus3. Bead-bound complexes were precipitated and analyzed by autoradiography. Experiment showed that binding can be observed, but not when the docking site on Kss1 is mutated. Kusari AB et al, (2004);		19303851: Ste7EE is able to phosphorylate Kss1 ef?ciently in the presence or absence of Ste5 because it has a low transition state energy (Ste7EE enzyme converts substrate (MAPK) into doubly-phosphorylated product (MAPK-pp). Fus3 and Kss1 phosphorylation by Ste7EE was quanti?ed using in vitro western blots with an anti-phospho p44/42 MAPK antibody)					11729141:Erdman S et al (2001) fus3, kss1 double and ste7 mutants show reduced levels of filament formation when exposed to low levels of alpha factor.;15664515:Luesch H et al (2005) Overproduction of these genes lead to resistance to phenylaminopyrimidine.;11337509:Burchett SA. et al, (2001) O/E of both in high copy inhibits the pheromone response;						15456892:Constitutive Ste7 promoted in vivo phosphorylation of Kss1 to levels that were as high or higher than those seen for the pheromoneinduced reference (Fig. 7A and D
STE20	HTB2	YHL007C	YBL002W	Phosphorylation	2	6.69485																		15652479: H2O2-Induced H2B S10 Phosphorylation Is Mediated by Ste20 In Vivo and In Vitro													15652479: Thus, our data suggest that Ste20 kinase is the single yeast apoptotic mediator that directly phosphorylates yeast H2B at S10 in a Yca1-independent mechanism... No signal was detected by alpha-Phos (S10) H2B with H2O2-treated yeast lacking Ste20 (ste20 ) or double mutant carrying both H2B S10A and ste20
STE20	BEM1	YHL007C	YBR200W	Phosphorylation	2	7.20373	16319894:by Ptacek et al (2005);									18467557:by Tarassov et al (2008);11489916:by Drees BL. et al, (2001);19841731:Tonikian R. et al, (2009) Two-hybrid interaction;					7502048: Immunochemical and two-hybrid protein interaction assays revealed that Bem1p interacts with two components of the pheromone-responsive mitogen-activated protein (MAP) kinase cascade, Ste20p and Ste5p, as well as with actin.							8914522: The mating defect of cells deleted for STE20 is partially suppressed by multiple copies of BEM1 and CDC42
STE20	HTB1	YHL007C	YDR224C	Phosphorylation	2	7.37329																		15652479: As shown in Figure 5B FL Ste20, but not KD, phosphorylated unmodified H2B peptide					15652479: Similar to the survival pattern observed with the H2B S10A mutant cells (Figure 2A), ste20 cells demonstrated resistance to H2O2-evoked cell death								15652479: STE20 Deletion Mutants Are Resistant to H2O2 and Abrogate H2B S10 Phosphorylation
STE20	STE20	YHL007C	YHL007C	Phosphorylation	1	9.50161																		18621925:Annan RB et al, (2008) Autophosphorylation;											7608157:Wu C et al, (1995) Immune complexes isolated from cell extracts of STE20 wild-type cells contain protein kinase activity resulting in the phosphorylation of the 110-kDa protein (Ste20). This protein kinase activity was not observed in immune complexes from cell extracts of ste20-deleted cells, nor was it observed in cells expressing mutant versions of Ste20p in which the highly conserved …		7608157:Wu C et al, (1995) Immune complexes isolated from cell extracts of STE20 wild-type cells contain protein kinase activity resulting in the phosphorylation of the 110-kDa protein (Ste20). This protein kinase activity was not observed in immune complexes from cell extracts of ste20-deleted cells, nor was it observed in cells expressing mutant versions of Ste20p in which the highly conserved …
STE20	MYO3	YHL007C	YKL129C	Phosphorylation	1	6.72404																		9388196:Wu C. et al, (1997) IP'd CLA4 and purified Myo3 from E-coli;									9388196:Wu C. et al, (1997);
STE20	STE11	YHL007C	YLR362W	Phosphorylation	2	9.42179																		7608157: The Ste20p protein kinase was immunopurified from yeast cells and analyzed in an in vitro assay system. Ste20p immune complexes exhibited autophosphorylating activity at serine and threonine residues and specifically phosphorylated a bacterially expressed glutathione S-transferase (GST) fusion of Ste11p								10837245: whereas wild-type GST-Ste11p 175û424 was phosphorylated (lane 2), indicating that Ser302 and/or Ser306 and Thr307 are phosphorylated by Ste20p in vitro			10837245: In response to a-factor, GSTûSte11-K444R was readily phosphorylated (lanes 3,4), predominantly on serine residues (Figure 1c, left panel). In vivo, phosphorylation of GSTûSte11-K444R was dependent on Ste20p
STE20	DCP2	YHL007C	YNL118C	Phosphorylation	2	9.04082																		20513766: Ste20 phosphorylates Dcp2 in vitro and in vivo									20513766: We observed that the extent of Dcp2 phosphorylation by Ste20 in vitro was reduced after either the S137A or S211A mutations			20513766: We observed that after hydrogen peroxide treatment, glucose deprivation, or growth to high cell density, the ste20? strain showed reduced phosphorylation of Dcp2 as compared with a wild-type strain
STE11	STE50	YLR362W	YCL032W	Phosphorylation	2	14.5898										10688190:by Uetz et al (2000);11283351:by Ito et al (2001);	16429126:by Gavin et al (2006);16554755:by Krogan et al (2006);17200106:by Collins SR. et al, (2007);20489023:Breitkreutz A. et al, (2010);			9742096:Posas F. et al, (1998) CoIP;14555477:Wu C. et al, (2003);	9742096:Posas F. et al, (1998) Interact both ways;			10397774: Ste50p Is an In Vitro Substrate of the Ste11p Kinase					18184748:Bermejo C et al (2008) ste11 and ste50 mutants are hypersensitive to zymolyase.;		9742096:Posas F. et al, (1998) Both GFP_tagged proteins are cytoplamic and excluded from the nucleus and vacuole during NaCl treatment;
STE11	STE7	YLR362W	YDL159W	Phosphorylation	2	9.64627														15456892: All four Ste7 phosphorylation site substitution variants bound to the MAPKKK-Ste11				8159759: When GST-STE11111-717 and GST-STE7134-515 were mixed, however, GST-STE7134-515 was phosphorylated					11729141:Erdman S et al (2001) ste7 and ste11 mutants show reduced levels of filament formation when exposed to low levels of alpha factor.;11337509:Burchett SA. et al, (2001) O/E of both in high copy inhibits the pheromone response;								8455599:Zhou Z et al (1993) Ste7 hyperphosphorylated form is absent in ste11 mutant under alpha-factor treatment.;
SSU72	RPO21	YNL222W	YDL140C	Dephosphorylation	2	11.4937																11046131: The results demonstrate that RNAP II binds stably to TFIIB and Ssu72 but not to the TBP control (Fig. 7A)…(Fig. 7A legend: Samples were immunoprecipitated (IP) using a monoclonal antibody directed against the C-terminal repeat domain of Rpb1/Rpo21)										15125841 Krishnamurthy et al. 2004: Ssu72 Is an RNAP II CTD S5-P Phosphatase In Vitro			15125841 Krishnamurthy et al. 2004: Overexpression of Ssu72 diminished the normal level of CTD S5-P, whereas overexpression of C15S and D146A resulted in accumulation of CTD S5-P (Figure 1C).		15125841 Krishnamurthy et al. 2004: Thus, depletion of Ssu72 correlates with diminished RNAP IIA and a clear increase in RNAP IIO S5-P, suggesting that Ssu72 is a CTD phosphatase with specificity for S5-P.
SSN3	MED2	YPL042C	YDL005C	Phosphorylation	1	14.1777											11805826:by Gavin et al (2002);					14988503:Hallberg M. et al, (2004);		14988503:Hallberg M. et al, (2004);									14988503:Hallberg M. et al, (2004) Ser208;				14988503:Hallberg M. et al, (2004) phospho-specific antibodies;
SSN3	RPO21	YPL042C	YDL140C	Phosphorylation	1	17.3148														7877695:Liao SM. et al, (1995) Copurify;				10594013:Rodriguez CR. et al, (2000) Ssn3-Ssn8 phosphorylates the C-terminal domain of RNA polymerase in vitro;9702190:Hengartner CJ. et al, (1998);12972617:Keogh MC. et al, (2003);		9702190:Hengartner C. et al, (1998) Mutations in SSN3 suppresses the inviability of CTD truncations of RPO21 at low temperatures;			7877695:Liao SM. et al, (1995) Both deletions have similar transcriptional defects by reporter activity;			9702190:Hengartner CJ. et al, (1998) Ser5 Site directed mutagenesis;				9702190:Hengartner CJ. et al, (1998) Catalytically active Ssn3 can inhibit transcritpion by polII (RPO21) in vivo using transcription as a read out;	11606527:Lindstrom DL. et al, (2001) ;
SSN3	GCN4	YPL042C	YEL009C	Phosphorylation	1	7.90249														12417740:Ansari AZ. et al, (2002) GST pulldown;				11331604:Immunoprecipitated Ssn3 phosphorylates Gcn4. Chi Y. et al, (2001);												11331604:Gcn4 ubiquitination and destabilization requires Ssn3. Chi 2001;
SSN3	STE12	YPL042C	YHR084W	Phosphorylation	1	15.7756																		12520306:Nelson C. et al, (2003);		12520306:Nelson C. et al, (2003) ste12 deletion suppresses ssn3 delete;						12520306:Nelson C. et al, (2003) Ser261, Ser451 2D-gel;	12520306:Nelson C. et al, (2003) Ser261 Ser451;	12520306:Nelson C. et al, (2003) 2D-gel read out Ser261, Ser451;		12520306:Nelson C. et al, (2003) Ssn3 regulates protein stability of Ste12;
SSN3	PHD1	YPL042C	YKL043W	Phosphorylation	1	12.3431																		22124158:HA-tagged Ssn3 (Cdk8) efficiently phosphorylates recombinant Pdh1. Raithatha S et al, (2011);								22124158:Mutation of S92F reduces phosphorylation of Phd1 in vitro by Ssn3 as detected by SDS-PAGE and mass spec. Raithatha S et al, (2011);	22124158:Mutation of S92F stabilizes Phd1. This stabilization is also observed in Ssn3 delete strains, with or without the mutation. Raithatha S et al, (2011);			22124158:Pdh1 degradation is dependent on Ssn3 (Cdk8). Raithatha S et al, (2011);
SSN3	BDF1	YPL042C	YLR399C	Phosphorylation	1	4.91917			21177495:Deletion/inhibition of kinase shows reduced phosphorylation of target in vivo by mass spectrometry. Bodenmiller B et al, (2010);															14749387:Liu Y. et al, (2004);
SSN3	MSN2	YPL042C	YMR037C	Phosphorylation	1	9.548																		11331604:Chi 2001;													11331604:Chi 2001;	11331604:Chi 2001;
SSN3	GAL4	YPL042C	YPL248C	Phosphorylation	1	17.8927														12417740:Ansari AZ. et al, (2002) GST pull down;	12034822:Traven A. et al, 2002;12417740:Ansari AZ. et al, (2002) Split ubiquitin interaction;17919657:Lim MK. et al, (2007) PCA assay;			10360183:Hirst M. et al, (1999);15687503:Ansari AZ. et al, (2005);		10360183:Hirst M. et al, (1999) deletion of gal4 suppresses ssn3's defect in Gal1-reporter expression (masking);	11226276:Zaman Z. et al, (2001) overexpression of gal4 is more toxic in ssn3 delete;					10360183:Hirst M. et al, (1999) Site directed mutagenesis (Ser699);					10360183:Hirst M. et al, (1999);
SSK2	PBS2	YNR031C	YJL128C	Phosphorylation	1	15.1595							20093466:by Costanzo M. et al, (2010) YJL128C, YNR031C. Score : 0.233. ;				11805837:by Ho et al (2002);20489023:Breitkreutz A. et al, (2010);		18420932:Score : 0.41001 Hillenmeyer M. et al, (2008);	12853477:Tatebayashi K. et al, (2003) CoIP;	12853477:Tatebayashi K. et al, (2003) ;			9482735:Posas F. et al, (1998);		7624781:Maeda T et al (1995) Toxicity caused by overproduction of Ssk2-delN (N-terminal truncation mutant) is rescued by deletion of PBS2.(unpublished data);			16380504:Both mutants are sensitive to Unfolded Protein Response (UPR)-inducing agents, such as tunicamycin, beta-mercaptoethanol or DTT. Chen Y. et al, (2005);10762242:Garcia-Rodriguez LJ et al (2000) pbs2 and sho1 ssk2 ssk22 mutants are resistant to Calcofluor white.;
SSK2	SSK2	YNR031C	YNR031C	Phosphorylation	2	7.37329																		9482735: Indeed, puri?ed GSTûSSK2 phosphorylates both the exogenous substrate GSTûPBS2(K/M) and itself					16380504:Both mutants are sensitive to Unfolded Protein Response (UPR)-inducing agents, such as tunicamycin, beta-mercaptoethanol or DTT. Chen Y. et al, (2005);								9482735: Results using the catalytically inactive mutant kinase, SSK2(K/N), supported the latter possibility: SSK2, but not SSK2(K/N), is phosphorylated upon osmotic shock
SNF1	HHT1	YDR477W	YBR010W	Phosphorylation	2	4.87081																		11498592:Lo WS. et al, (2001);				19841091: In addition to restoring HIS3/HHT1 transcription, 2m SNF1 also suppressed the histone H3/HHT1 hypoacetylation phenotype
SNF1	SIP1	YDR477W	YDR422C	Phosphorylation	1	16.4108			21177495:Deletion/inhibition of kinase shows reduced phosphorylation of target in vivo by mass spectrometry. Bodenmiller B et al, (2010);		19269370:Fiedler D. et al, (2009);						11805826:by Gavin et al (2002);16429126:by Gavin et al (2006);16554755:by Krogan et al (2006);17200106:by Collins SR. et al, (2007);20489023:Breitkreutz A. et al, (2010);			7813428:Yang X. et al (1994);1496382:Yang X. et al (1992);10581241:Vincent O. et al, (1999);12393914:Nath N. et al, (2002);16201971:Elbing K. et al, (2006) IP-MS;	1496382:Yang X. et al (1992);9121458:Jiang R. et al (1997);13680156:Shields CM (2003);15716093:Nazarenus T. et al, (2005) Two hybrid;			1496382:Yang X. et al (1992);				1496382:Yang X. et al (1992) Sip1 is a multicopy suppressor of reduced Snf1 kinase activity;7785324:Long RM. et al, (1995);									7785324:Long RM. et al (1995) Only in glycerol/lactate grown cells;
SNF1	GAL83	YDR477W	YER027C	Phosphorylation	1	17.8921										10688190:by Uetz et al (2000);11283351:by Ito et al (2001);	11805826:by Gavin et al (2002);16429126:by Gavin et al (2006);11805837:by Ho et al (2002);16554755:by Krogan et al (2006);17200106:by Collins SR. et al, (2007);20489023:Breitkreutz A. et al, (2010);			7813428:Yang X. et al (1994);10581241:Vincent O. et al, (1999);16201971:Elbing K. et al, (2006) Mass Spec read out;12393914:Nath N. et al, (2002);15719021:Lo WS. et al, (2005);19897735:Mangat S. et al, (2009);	9121458:Jiang R. et al (1997);			7813428:Yang X. et al (1994);19897735:Mangat S. et al, (2009);					7813428:Yang X. et al (1994) Deletion of Gal83 dramatically reduces SNF1 kinase activity in vitro;		11331606:Vincent O. et al, (2001);	19897735:Mangat S. et al, (2009);
SNF1	MIG3	YDR477W	YER028C	Phosphorylation	1	11.0322								22282571:Îµ-Score=-0.252, P-value=3.93E-06 Sharifpoor et al, (2012);										14993292:Dubacq C. et al, (2004) During HU stress. Both in vitro kinase assay and IP kinase assay ;		14993292:Dubacq C. et al, (2004) Deleting MIG3 in a snf1 mutant partially rescues the HU-sensitivity of a snf1 mutant.;	14993292:Dubacq C. et al, (2004) Overexpression of MIG3 in a snf1 delete is highly sensitive to HU.;										14993292:Dubacq C. et al, (2004) During HU-stress;
SNF1	GLN3	YDR477W	YER040W	Phosphorylation	1	14.2479														11809814:Bertram PG. et al, (2002);	11809814:Bertram PG. et al, (2002);			11809814:Bertram PG. et al, (2002);													11809814:Bertram PG. et al, (2002) Only in the absence of glucose. Phosphorylation is unaffected in in SC medium or under nitrogen starvation.;	11809814:Bertram PG. et al, (2002);
SNF1	MIG1	YDR477W	YGL035C	Phosphorylation	1	31.4958	16319894:by Ptacek et al (2005);		19888214:Usaite R. et al, (2009) MIG1 transcript is decreased in snf1-delete by microarrays;21177495:Deletion/inhibition of kinase shows reduced phosphorylation of target in vivo by mass spectrometry. Bodenmiller B et al, (2010);			20093466:by Costanzo M. et al, (2010) YDR477W as query, YGL035C as array. Score : 0.119. P-value : 4.21E-16. ;22282571:YDR477W as query, YGL035C. Score=0.119, P-value=4.21E-16 Sharifpoor et al, (2012);								9774644:Treitel MA. et al, (1998);17178716:Ahuatzi D. et al, (2007);	9774644:Treitel MA. et al, (1998);			9774644:Treitel MA. et al, (1998);10403407:Smith FC. et al, (1999);16847059:Elbing K. et al, (2006);12393914:Nath N. et al, (2002);12684376:Leech A. et al, (2003);12748292:Nath N. et al, (2003);		6373495:Carlson M. et al (1984);8056322:Vallier LG. et al (1994);8196626:Johnston M. et al (1994);2002006:Schuller HJ. et al (1991);8710504:Rahner A. et al (1996);11281938:Zhou H. et al, (2001);9892641:Balciunas D. et al, (1999) mig1 deletion suppresses snf1 deletion defects on Galactose and Raffinose, but not other gluconeogenic carbon sources;9755175:Song W. et al, (1998) ;	22282571:Confidence: Medium Sharifpoor et al, (2012);			1538695:Matallana E. et al (1992) MIG1 produces characteristic pattern of repressed chromatin while SNF1 is sufficient to produce derepressed chromatin;8622676:Ostling J. et al (1996) Deletion of SNF1 gene increases that activity of MIG1 derepression;		9523726:Ostling J. et al, (1998) In vitro and in vivo;	9523726:Ostling J. et al, (1998);10403407:Smith FC. et al, (1999) Phosphorylation sites are: Ser222, Ser278, Ser311, Ser381;			15031717:Papmichos-Chronakis M. et al, (2004) Snf1 regulates the interaction of Mig1 with its corepressor Cyc8 as shown by CoIPs under glucose depletion.;	9523726:Ostling J. et al, (1998);9774644:Treitel MA. et al, (1998);10990457:Schmidt MC. et al, (2000);16201971:Elbing K. et al, (2006);11486005:McCartney RR. et al, (2001);11971761:Daniel T. et al, (2002) overexpression of Snf1 in a snf deletion, restores phospho-shift of the Mig1-flag protein;15031717:Papamichos-Chronakis M. et al, (2004);12906789:Sutherland et al., (2003);17178716:Ahuatzi D. et…	9285828:De Vit MJ. et al, (1997) ;10556086:De Vit MJ. et al, (1999);17178716:Ahuatzi D. et al, (2007);
SNF1	HSF1	YDR477W	YGL073W	Phosphorylation	1	13.045			21177495:Deletion/inhibition of kinase shows reduced phosphorylation of target in vivo by mass spectrometry. Bodenmiller B et al, (2010);												14612437:Hahn JS. et al, (2004);			14612437:Hahn JS. et al, (2004);18793336:Lee P. et al, (2008);												14612437:Hahn JS. et al, (2004) Snf1 functions in the maintenance of HSF DNA binding to promoters only under glucose starvation and not heat shock stress;	14612437:Hahn JS. et al, (2004) Only under glucose starvation, but not under heat shock;
SNF1	SIP2	YDR477W	YGL208W	Phosphorylation	1	15.5854	16319894:by Ptacek et al (2005);		21177495:Deletion/inhibition of kinase shows reduced phosphorylation of target in vivo by mass spectrometry. Bodenmiller B et al, (2010);							10688190:by Uetz et al (2000);18719252:by Yu H. et al. (2003);	11805826:by Gavin et al (2002);16429126:by Gavin et al (2006);11805837:by Ho et al (2002);16554755:by Krogan et al (2006);17200106:by Collins SR. et al, (2007);20489023:Breitkreutz A. et al, (2010);			7813428:Yang X. et al (1994);10581241:Vincent O. et al, (1999);16201971:Elbing K. et al, (2006) Mass Spec read out;12393914:Nath N. et al, (2002);15719021:Lo WS. et al, (2005);	1496382:Yang X. et al (1992);9121458:Jiang R. et al (1997);			7813428:Yang X. et al (1994);					7813428:Yang X. et al (1994) Deletion of Gal83 dramatically reduces SNF1 kinase activity in vitro;10921902:Ashrafi K. et al (2000) Snf1 has enhanced kinase activity in sip2null cells in vivo;
SNF1	GCN5	YDR477W	YGR252W	Phosphorylation	1	9.17645														16287868:Liu Y. et al, (2005) HA-Gcn5 and GST-Snf1 expressed and purified from yeast by GST purification;				16287868:Liu Y. et al, (2005) Recombinant Gcn5 is phosphorylated by Gst-purified Snf1 protein;	15719021:Lo WS. et al, (2005) ;			19841091:Liu Y. et al, (2009) Overexpressing Snf1p suppresses phenotypes associated with the phospho-deficient Gcn5 mutants, suggesting that it is the interaction with Snf1p important for Gcn5p to activate HIS3 promoter;	19841091:Liu Y. et al, (2009) Mutations in GCN5 phenocopy snf1-delete in reduced HIS3 gene acetylation and reduced GCN5 phosphorylation.;
SNF1	SCH9	YDR477W	YHR205W	Phosphorylation	2	7.90005	16319894:by Ptacek et al (2005);																	21906795: We carried out an in vitro kinase assay with purified Snf1-TAP (Figure S2A) from a sip2D strain and showed serine and threonine phosphorylation of GST-Sch9 in vitro by Snf1 kinase (Figure 5A).													21906795: We further confirmed that endogenous Sch9-HA phosphorylation markedly decreased in snf1D especially after treatment with rapamycin to block TORC1 activity (Figure 5B and whole gel images in Figure S5B).
SNF1	MSN2	YDR477W	YMR037C	Phosphorylation	1	7.72396																		16281053:De Wever V. et al, (2005) Phosphorylation is inhibitory during prolonged glucose depletion;				8321194:Estruch F. et al (1993) MSN2 is a multicopy suppressor of a ts-snf1 mutant.;										12093809:Mayordomo I. et al, (2002) Activation of Snf1 inhibits nuclear localization of Msn2-GFP triggered by Rapamycin;14685262:Geng F. et al, (2004) Msn2 ChIP to SUC2 promoter is lost in the snf1K84R mutant;16281053:De Wever V. et al, (2005) Snf1 is required for the export of Msn2 from the nucleus and its inactivation upon prolonged glucose depletion;
SNF1	PFK2	YDR477W	YMR205C	Phosphorylation	1	4.86105	16319894:by Ptacek et al (2005);		21177495:Deletion/inhibition of kinase shows reduced phosphorylation of target in vivo by mass spectrometry. Bodenmiller B et al, (2010);																	9278401:Huang D. et al, (1997);
SNF1	HHT2	YDR477W	YNL031C	Phosphorylation	2	4.87081																		11498592:Lo WS. et al, (2001);				19841091: In addition to restoring HIS3/HHT2 transcription, 2m SNF1 also suppressed the histone H3/HHT2 hypoacetylation phenotype
SNF1	ACC1	YDR477W	YNR016C	Phosphorylation	1	5.36214																		7905477:Mitchelhill KI. et al, (1994);		11486011:Shirra MK. et al, (2001);
SNF1	PFK27	YDR477W	YOL136C	Phosphorylation	1	7.84115																		17828247:Benanti JA. et al, (2007);			22282571:Confidence: High Sharifpoor et al, (2012);										17828247:Benanti JA. et al, (2007);
SNF1	ROD1	YDR477W	YOR018W	Phosphorylation	1	7.55289						20093466:by Costanzo M. et al, (2010) YDR477W as query, YOR018W as array. Score : 0.083. P-value : 2.77E-02. ;22282571:YDR477W as query, YOR018W. Score=0.083, P-value=2.77E-02 Sharifpoor et al, (2012);												17949685:Shinoda J. et al, (2007);					17949685:Shinoda J. et al, (2007) snf1 and rod1 deletions show sensitivity to o-dinitrobenzene;								17949685:Shinoda J. et al, (2007);
SNF1	RDS2	YDR477W	YPL133C	Phosphorylation	1	6.94291	16319894:by Ptacek et al (2005);											21460040:C-terminal V5 epitope kinase probed a yeast proteome microarray (GST-fused). Fasolo J. et al, (2011);																		17875938:Soontorngun N. et al, (2007) Snf1 is required for binding of Rds2 to specific promoters (FBP1) by ChIP assay;	17875938:Soontorngun N. et al, (2007) ;
SNF1	GPD2	YDR477W	YOL059W	Phosphorylation	2	6.68442																										22988299:Purified recombinant Gpd2 was phosphorylated by the Snf1 catalytic domain, as judged by radiolabel incorporation from [ -33P]ATP, which was completely abolished by the S72A mutation (Fig. 2A).					22988299:Furthermore, we could rescue the Gpd2 mobility shift defect of a snf1 mutant strain by the expression of Snf1 from a low-copy-number plasmid (Fig. 2D).
SLT2	SWI4	YHR030C	YER111C	Phosphorylation	1	15.705					14764870:Synthetic Lethality by Tong et al (2004);19269370:Fiedler D. et al, (2009);20093466:by Costanzo M. et al, (2010) YER111C as query, YHR030C as array. Score : -0.263. P-value : 3.61E-06. ;22282571:YER111C as query and array, YHR030C. Score=-0.263, P-value=3.61E-06 Sharifpoor et al, (2012);									9065400:Madden K et al (1997) Slt2p co-immunoprecipitates with Swi4p.;18268013:Kim KY et al (2008) Swi4 co-immunoprecipitates with Slt2. This physical interaction requires T190 and Y192 phosphorylation in Slt2.;	18268013:Kim KY et al (2008) Swi4 and Slt2 interacts in yeast two hybrid and this becomes stronger under heat shock.;	11533240:Baetz K et al (2001) Swi4p (purified from insect cells or in vitro translated) bind to GST-Slt2 immobilized on glutathione beads.;		9065400:Madden K et al (1997) Slt2p phosphorylates Swi4p in vitro.;	8890173:Igual JC et al (1996) swi4 and slt2 are synthetic lethal.;			11937029:Krause SA et al (2002) Multiple copies of SWI4 can suppress the slt2 lethality under rapamycin treatment.;9065400:Madden K et al (1997) High copies of Swi4 can suppress slt2 mutant defects (high temperature growth defect, cell lysis defect and projection formation defect).;8890173:Igual JC et al (1996) Overexpression of SWI4 suppresses temperature sensitive growth defect of slt2 mutant.;…	17088254:Serrano R et al (2006) swi4 and slt2 mutants are sensitive to alkaline media (pH 7.5);9065400:Madden K et al (1997) swi4 and slt2 mutants share growth defect at high temperature (37C), which can be suppressed by adding 1M sorbitol in the media.;8890173:Igual JC et al (1996) swi4 mutant is sensitive to cell wall damaging agents (SDS and Calcofluor whilte) similar to slt2 mutant.;11533240:…							11533240:Baetz K et al (2001) Heat shock and alpha-factor induced SBF (SWI4-SWI6) localization to the promoter of Pcl1 and Pcl2 is reduced in slt2 mutant.;18268013:Kim KY et al (2008) Physical association of Swi4 to GSC2 promoter (by ChIP) under heat shock depends on Slt2/Ykl161C.;
SLT2	NAB2	YHR030C	YGL122C	Phosphorylation	2	9.99715																		20823268: Slt2 directly phosphorylates Nab2 in vitro								20823268: We used site-directed mutagenesis to construct a nonphosphorylatable Nab2 isoform...In contrast to wild-type Nab2 (Fig. 2C, lane 2), no 32 P was incorporated into the nab2-T178A/S180A protein					20823268: Taken together, these data implicate Slt2, the downstream kinase in the Bck1 pathway, as the in vivo kinase targeting Nab2 during heat shock stress
SLT2	BCY1	YHR030C	YIL033C	Phosphorylation	2	6.69485																		20702584: As shown in Figure 6C, MPK1 purified from rapamycin-treated cells indeed phosphorylated recombinant BCY1.													20702584: Recombinant BCY1 in which T129 was mutated to alanine was less phosphorylated compared with wild-type BCY1 (Supplementary Figure 6E). These results suggest that MPK1 directly phosphorylates BCY1 T129 upon TORC1 inhibition in vivo.
SLT2	SWI6	YHR030C	YLR182W	Phosphorylation	1	13.9655														9065400:Madden K et al (1997) Slt2p co-immunoprecipitates with Swi6p.;		11533240:Baetz K et al (2001) Purified Swi6p (from insect cells) bind to GST-Slt2 immobilized on glutathione beads.;		9065400:Madden K et al (1997) Slt2p phosphorylates Swi6p in vitro.;					17088254:Serrano R et al (2006) swi6 and slt2 mutants are sensitive to alkaline media (pH 7.5);8890173:Igual JC et al (1996) swi6 mutant is sensitive to cell wall damaging agents (SDS and Calcofluor whilte) similar to slt2 mutant.;14739279:Garcia R et al (2004) swi6 and slt2 are sensitive to Congo Red;15664515:Luesch H et al (2005) Deletion of these genes lead to increased sensitivity to phenylam…							11533240:Baetz K et al (2001) Heat shock and alpha-factor induced SBF (SWI4-SWI6) localization to the promoter of Pcl1 and Pcl2 is reduced in slt2 mutant.;18268013:Kim KY et al (2008) Physical association of Swi6 to GSC2 promoter (by ChIP) under heat shock depends on Slt2/Ykl161C.;	9065400:Madden K et al (1997) Swi6 phospho-form is reduced in slt2 deletion and kinase dead (K54R) mutant. ;
SLT2	ROM2	YHR030C	YLR371W	Phosphorylation	1	13.255					20093466:by Costanzo M. et al, (2010) YHR030C as query, YLR371W as array. Score : -0.269. P-value : 6.25E-15. ;18931302:Dixon SJ et al (2008);22282571:YHR030C as query and array, YLR371W. Score=-0.269, P-value=6.25E-15 Sharifpoor et al, (2012);		20093466:by Costanzo M. et al, (2010) YHR030C, YLR371W. Score : 0.216. ;				20489023:Breitkreutz A. et al, (2010);							19564916:Guo S et al (2009) Purified Slt2 (from yeast) can phosphorylate Rom2 in vitro.;					14665455:Reinoso-Martin C et al (2003) rom2 and slt2 mutants show hypersensitivity to casofungin.;11713680:Lorberg A et al (2001) pkc1 and rom2 mutants show hypersensitivity to heat and caffeine.;							19564916:Guo S et al (2009) Heat-induced localization change of Rom2 is dependent on Slt2.;	19564916:Guo S et al (2009) Phosphoform of Rom2 is absent in slt2 mutant. (phospho-shift);
SLT2	SIR3	YHR030C	YLR442C	Phosphorylation	1	15.6814														12640455:Ray A et al (2003) Slt2 co-immunoprecipitates with Sir3.;				12504006:Ai W et al (2002) Sir3 is phosphorylated by Slt2 in vitro.;12640455:Ray A et al (2003) Purified GST-Sir3 can be phosphorylated by immunoprecipitated Slt2p but not by kinase dead slt2 mutant protein (K54R).;								12504006:Ai W et al (2002) Sir3 phospho-mutant, Sir3-4A (S275A, S282A, S289A, S295A) is no longer phosphorylated by Slt2 in vitro (phospho-shift is dimished).;	12504006:Ai W et al (2002) Sir3 phospho-mutant protein, Sir3-4A (S275A, S282A, S289A, S295A), no longer shows phospho-shift (hyperphosphorylation), similar to Sir3 phosphoshift being absent in slt2 mutant.;12640455:Ray A et al (2003) Sir3 phospho-mutant protein, Sir3-4A (S275A, S282A, S289A, S295A), no longer shows phospho-shift, similar to Sir3 phosphoshift disappearing in slt2 mutant.;				12504006:Ai W et al (2002) Sir3 hyperphosphorylation under rapamycin treatment is absent in slt2 deletion and T190A, Y192F mutant;12640455:Ray A et al (2003) Sir3 phosphorylation is reduced in slt2 mutant. (phosphoshift);
SLT2	SSN8	YHR030C	YNL025C	Phosphorylation	1	20.1404														24554767:Slt2-HA is coimmunoprecipitated with Myc-Ssn8 before and after H2O2 treatment. Jin C et al, (2014);		24554767:Slt2-HA purified from H2O2 stressed yeast cultures were incubated with E. coli purified His6x-Ssn8 bound to nickel beads and probed in a Western blot. Interaction required Mkk1/Mkk2 activation. Jin C et al, (2014);		24554767:Coimmunoprecipitated Slt2 and Ssn8 were incubated with radioactive ATP. A signal was detected that comigrated with His6x-Ssn8 but not when incubated with Slt2-kinase_dead. Jin C et al, (2014);		16387872:Krasley E et al (2006) H2O2 sensitivity of slt2 mutant is suppressed by deletion of SSN8. (less cells go through cell death, which is detected by TUNEL assay);				16387872:Krasley E et al (2006) ssn8 mutant shows resistance to H2O2, whereas slt2 mutant is sensitive.;		24554767:Mutated Ssn8 (S266A) was no longer a Slt2 substrated as detected in an in vitro kinase assay with radioactive ATP. Jin C et al, (2014);				16387872:Krasley E et al (2006) H2O2-induced destabilization of Ssn8 requires Slt2. ;		24554767:Ssn8 relocalization to cytoplasmic foci in response to H2O2 requires Slt2 phosphorylation. Jin C et al, (2014);
SLT2	MSG5	YHR030C	YNL053W	Phosphorylation	1	16.1917											11805837:by Ho et al (2002);			14703512:Flandez M et al (2004) Slt2 co-immunoprecipitates with Msg5 and vice versa.;19123063:MarÃƒÂ­n MJ et al (2009) Msg5 (both large and small isoform) co-immunoprecipitates with Slt2.;	14703512:Flandez M et al (2004) Slt2 and Msg5 interact in yeast two hybrid. Interaction occurs via the N-terminal portion of both proteins.;			14703512:Flandez M et al (2004) Msg5 is phosphorylated by purified Slt2 in vitro.;19123063:MarÃƒÂ­n MJ et al (2009) Recombinant Msg5(C319A) is phosphorylated by immunoprecipiated Slt2 in vitro. This phosphorylation signal is stronger when incubated with more activated Slt2.;		20054684:Hermansyah et al (2010) Deletion of SLT2 suppresses the calcium sensitivity of ptp2 msg5 double mutant.;			14703512:Flandez M et al (2004) msg5 mutant is sensitive to Congo Red, like slt2 mutant.;14739279:Garcia R et al (2004) msg5 and slt2 are sensitive to Congo Red;								14703512:Flandez M et al (2004) Phosphorylated forms of Msg5 is absent in slt2 deletion and also in kinase dead mutant.;
SLT2	MKK1	YHR030C	YOR231W	Phosphorylation	1	19.7423						19269370:Fiedler D. et al, (2009);					20489023:Breitkreutz A. et al, (2010);				8596433:Soler M et al (1995) MKK1 and SLT2 show yeast-two-hybrid interaction.;	8596433:Soler M et al (1995) Slt2 protein from yeast extract binds to purified GST-MKK1 on GSH agarose matrix.;		17711850:Jimenez-Sanchez M et al (2007) Slt2p retrophosphorylates Mkk1p in vitro.;				8386320:Irie K et al (1993) Overexpression of SLT2 suppresses the defect of mkk1 mkk2 double mutant.;7565726:Watanabe et al (1995) Deletion of SLT2 suppresses the toxic effect of overexpressed MKK1 (S386P) hyperactive allele.;19564916:Guo S et al (2009) Deletion of SLT2 suppresses the toxic effect of overexpressed MKK1 (S386P) hyperactive allele.;18829462:Levin-Salomon V et al (2008) Overproducti…	18184748:Bermejo C et al (2008) slt2 and mkk1mkk2 double mutants are hypersensitive to zymolyase.;11283616:Harrison JC et al (2001) slt2 and mkk1mkk2 double mutant show defects in morphogenesis-checkpoint-mediated G2 delay in response to actin perturbation (latrunculin B).;16380504:Both mutants are sensitive to Unfolded Protein Response (UPR)-inducing agents, such as tunicamycin, beta-mercaptoeth…		12361575:van Drogen F et al (2002) Mkk1 and Slt2 localize to sites of polarized growth.;					9343415:Buehrer et al (1997) MKK1 and MKK2 are required for pheromone induced activation of SLT2.;10594829:Jung US et al (1999) SLT2 transcript is increased in cells overexpressing MKK1[S386P] gain-of-function allele.;	17711850:Jimenez-Sanchez M et al (2007) Phosphorylation of Mkk1 is dependent on an catalytically active Slt2 MAPK.;8530423:Davenport KR et al (1995) Hypotonic shock-induced tyrosine phosphorylation of Slt2p disappears in mkk1 and mkk2 null mutant.;18184748:Bermejo C et al (2008) Zymolyased-induced phosphorylation of Slt2p is absent in mkk1mkk2 double mutant.;10625705:Martin H et al (2000) Phospho…
SLT2	RLM1	YHR030C	YPL089C	Phosphorylation	1	19.4882							20093466:by Costanzo M. et al, (2010) YHR030C, YPL089C. Score : 0.291. ;				20489023:Breitkreutz A. et al, (2010);				7565726:Watanabe et al (1995) Rlm1p and Slt2 interact in vivo, based on yeast two hybrid interaction.;			9111331:Watanabe Y et al (1997) Purified wildtype Slt2p phosphorylates GST-Rlm1(del)N, but kinase dead slt2p (T190A, Y192F) does not.;				7565726:Watanabe et al (1995) Overexpression of Gal4-RLM1 can suppress high temperature and caffeine sensitivity of slt2 mutant.;	7565726:Watanabe et al (1995) rlm1 shows sensitivity to low levels of caffeine, similar to slt2 mutant.;11937029:Krause SA et al (2002) rlm1 and slt2 share loss of viability upon rapamycin treatment.;9121433:Dodou E et al (1997) rlm1 and slt2 are sensitive to caffeine.;16380504:Both mutants are sensitive to Unfolded Protein Response (UPR)-inducing agents, such as tunicamycin, beta-mercaptoethanol…	9121433:Dodou E et al (1997) Overexpression of Rlm1 DNA-binding domain shows sensitivity to heat, which is shared with slt2 deletion mutant.;9121433:Dodou E et al (1997) Rlm1 mutant shows increased resistance to calcofluor white, in contrast to calcofluor white sensitive slt2 mutant.;						9111331:Watanabe et al (1997) RLM1 activity (transcriptional activation) requires SLT2.;9121433:Dodou E et al (1997) Rlm1 activity in transcriptional activation depends on Slt2.;15385622:Staleva L et al (2004) L-DOPA activated Rlm1 transcription is dependent on Slt2.;	9111331:Watanabe Y et al (1997) Phosphorylation of Rlm1p in response to mild heat shock depends on the presence of Slt2p.;
SLT2	MKK2	YHR030C	YPL140C	Phosphorylation	1	26.0587					19547744:Beltrao et al. (2009);						11805837:by Ho et al (2002);20489023:Breitkreutz A. et al, (2010);				8757399:Paravicini G et al (1996);8596433:Soler M et al (1995) MKK2 and SLT2 show yeast-two-hybrid interaction.;	8596433:Soler M et al (1995) Slt2 protein from yeast extract binds to purified GST-MKK2 on GSH agarose matrix.;		17711850:Jimenez-Sanchez M et al (2007) Slt2p retrophosphorylates Mkk2p in vitro. (questionable figure);				8386320:Irie K et al (1993) Overexpression of SLT2 suppresses the defect of mkk1 mkk2 double mutant.;18829462:Levin-Salomon V et al (2008) Overproduction of SLT2 hyperactive mutant alleles (R68S, D127N, S179L, Y210C or Y268C) suppresses caffeine sensitivity of mkk1 mkk2 double mutant.;	18184748:Bermejo C et al (2008) slt2 and mkk1mkk2 double mutants are hypersensitive to zymolyase.;11283616:Harrison JC et al (2001) slt2 and mkk1mkk2 double mutant show defects in morphogenesis-checkpoint-mediated G2 delay in response to actin perturbation (latrunculin B).;16380504:Chen Y et al (2005) Both mutants are sensitive to Unfolded Protein Response (UPR)-inducing agents, such as tunicamyc…		12361575:van Drogen F et al (2002) Mkk2 and Slt2 localize to sites of polarized growth.;	17711850:Jimenez-Sanchez M et al (2007) In vitro, Slt2p phosphorylation on mkk2 mutant protein (K243R S42A S50A) is reduced.;	17711850:Jimenez-Sanchez M et al (2007) Slt2p retrophosphorylates Mkk2p at Ser50 residue in vivo. S50A mutant no longer shows phospho-shift similar to that seen in slt2 delete.;			9343415:Buehrer et al (1997) MKK1 and MKK2 are required for pheromone induced activation of SLT2.;10594829:Jung US et al (1999) SLT2 transcript is increased in cells overexpressing MKK1[S386P] gain-of-function allele.;	8530423:Davenport KR et al (1995) Hypotonic shock-induced tyrosine phosphorylation of Slt2p disappears in mkk1 and mkk2 null mutant.;17711850:Jimenez-Sanchez M et al (2007) Phosphorylation of Mkk2 is dependent on an catalytically active Slt2 MAPK.;18184748:Bermejo C et al (2008) Zymolyased-induced phosphorylation of Slt2p is absent in mkk1mkk2 double mutant.;
SKY1	GBP2	YMR216C	YCL011C	Phosphorylation	1	13.8103											20489023:Breitkreutz A. et al, (2010);			17517895:Lukasiewicz et al. (2007).;				17517895:Lukasiewicz et al. (2007).;16530282:Porat et al. (2006).;								17517895:Lukasiewicz et al. (2007). Sky1 phosphorylates Gbp2p at multiple sites between Ser-13, Ser-15, and Ser-17.;						16530282:Porat et al. (2006). GFP-Gbp2 is only observed in the cytoplasm in sky1 cells, while it is present in the nucleus and cytoplasm of wt cells.;
SKY1	NPL3	YMR216C	YDR432W	Phosphorylation	1	17.4401														17239901:Lukasiewicz et al. (2007).;				17517895:Lukasiewicz et al. (2007).;16530282:Porat et al. (2006).;15145958:Aubol et al. (2004).;11233987:Gilbert et al. (2001).;10318902:Siebel et al. (1999).;								10952997:Yun and Fu (2000). Sky1p phosphorylates a single site (Ser411) in Npl3p.;				10952997:Yun and Fu (2000). Sky1 is required for the interaction between Npl3 and Mtr10 in vivo, as determined by co-immunoprecipitation assays.;11233987:Gilbert et al. (2001). Npl3-Mtr10 interaction is dependent on Sky1. Determined by co-immunoprecipitation assays.;11233987:Gilbert et al. (2001). Loss of Sky1p-catalyzed phosphorylation at RS8 increases the association of Npl3p with poly(A)1 RNA …	11233987:Gilbert et al. (2001). In vivo Npl3p radiolabeling was reduced to approximately 50% in sky1 cell extracts.;	10952997:Yun and Fu (2000). GFP-Npl3p is only present in the cytoplasm of sky1 cells, while it appears in the nucleus of wt cells.;11233987:Gilbert et al. (2001). Proper nuclear localization of Npl3 is dependent on Sky1 phosphorylation.;
SKY1	PPZ1	YMR216C	YML016C	Phosphorylation	1	5.34334																		16530282:Porat et al. (2006).;						11113192:Erez AND Kahana (2001). Overexpression of SKY1 leads to increased sensitivity to spermine and LiCl. The increased sensitivity to LiCl is suppressed by deletion of PPZ1.;
SKY1	HRB1	YMR216C	YNL004W	Phosphorylation	1	8.68415											20489023:Breitkreutz A. et al, (2010);							16530282:Porat et al. (2006). Recombinant Sky1 was used to phosphorylate His-tag purified Hrb1 in vitro.;								16530282:Porat et al. (2006). Recombinant Sky1 was used to phosphorylate yeast extract from sky1 mutant cells, in vitro. Phospho-peptides were subjected to mass-spec analysis, revealing Hrb1. However, in vivo labeling of Hrb1 with 32P-orthophosphate suggests that Sky1 does not contribute to Hrb1 phosphorylation.;
SIT4	TLG1	YDL047W	YDR468C	Dephosphorylation	2	7.18759																		12006655: Affinity-purified proteins were phosphorylated in vitro with Tpk1 (Marash and Gerst, 2001) and used in subsequent binding reactions. Both recombinant Tlg1 and Tlg2 underwent Tpk1-dependent phosphorylation as well as Sit4-dependent dephosphorylation (Figure 5E).				12006655: Our results show that ceramide treatment, VBM inactivation, or SIT4 overexpression (all of which lead to CAPP activation) confer normal endocytic functioning to yeast lacking the endocytic v-SNAREs (snc cells), endocytic t-SNAREs (tlg1 and tlg2 cells), or both (snc tlg1 and snc tlg2 cells; Figures 1û3).								12006655: We found that ceramide treatment increased the coIP of native Tlg1 with myc-Tlg1 by about twofold in lysates prepared from snc tlg2 cells that express a myc epitope-tagged form of Tlg1 (Figure 5C). Likewise, ceramide treatment increased the coIP of native Tlg2 with myc-Tlg2 by twofold in lysates prepared from snc tlg1 cells expressing myc-Tlg2 (Figure 5D). Thus, individual Tlg t-SNAREs …
SIT4	TLG2	YDL047W	YOL018C	Dephosphorylation	2	7.18759																		12006655: Affinity-purified proteins were phosphorylated in vitro with Tpk1 (Marash and Gerst, 2001) and used in subsequent binding reactions. Both recombinant Tlg1 and Tlg2 underwent Tpk1-dependent phosphorylation as well as Sit4-dependent dephosphorylation (Figure 5E).				12006655: Our results show that ceramide treatment, VBM inactivation, or SIT4 overexpression (all of which lead to CAPP activation) confer normal endocytic functioning to yeast lacking the endocytic v-SNAREs (snc cells), endocytic t-SNAREs (tlg1 and tlg2 cells), or both (snc tlg1 and snc tlg2 cells; Figures 1û3).								12006655: We found that ceramide treatment increased the coIP of native Tlg1 with myc-Tlg1 by about twofold in lysates prepared from snc tlg2 cells that express a myc epitope-tagged form of Tlg1 (Figure 5C). Likewise, ceramide treatment increased the coIP of native Tlg2 with myc-Tlg2 by twofold in lysates prepared from snc tlg1 cells expressing myc-Tlg2 (Figure 5D). Thus, individual Tlg t-SNAREs …
SIT4	SFB3	YDL047W	YHR098C	Dephosphorylation	2	8.96783														23864707:As shown in Figure 2B, hexahistidine (His6)-Sit4p bound to glutathione S-transferase (GST) fusions of Lst1p and Sec31p (amino acids [aa] 1–500 and 1115–1273) but not to GST and GST-Sec31p (aa 501–878 and 879–1114).				23864707:These data indicate that Sit4p can dephosphorylate Lst1p and Sec31p that had been phosphorylated in vitro by Hrr25p.													23864707:Of interest, Lst1p (SFB3) and Sec31p, two highly phosphorylated coat subunits (Stark et al., 2010 blue right-pointing triangle), appeared to be less stable and migrate more slowly in lysates prepared from the sit4? mutant (Figure 1B, compare lanes 1 and 4). When Sit4p was overexpressed, Lst1p (Figure 1C, left) and Sec31p (Figure 1C, right) migrated faster.
SIT4	SEC31	YDL047W	YDL195W	Dephosphorylation	2	8.96783														23864707:As shown in Figure 2B, hexahistidine (His6)-Sit4p bound to glutathione S-transferase (GST) fusions of Lst1p and Sec31p (amino acids [aa] 1–500 and 1115–1273) but not to GST and GST-Sec31p (aa 501–878 and 879–1114).				23864707:These data indicate that Sit4p can dephosphorylate Lst1p and Sec31p that had been phosphorylated in vitro by Hrr25p.													23864707:Of interest, Lst1p (SFB3) and Sec31p, two highly phosphorylated coat subunits (Stark et al., 2010 blue right-pointing triangle), appeared to be less stable and migrate more slowly in lysates prepared from the sit4? mutant (Figure 1B, compare lanes 1 and 4). When Sit4p was overexpressed, Lst1p (Figure 1C, left) and Sec31p (Figure 1C, right) migrated faster.
SGV1	RPO21	YPR161C	YDL140C	Phosphorylation	1	16.4311														11390638:Murray et al. (2001).;19328068:Qiu H. et al, (2009) Sgv1 binds to CTD RPO21 peptides;				19581288:Liu Y. et al, (2009);12972617:Keogh MC et al, (2003);	11390638:Murray et al. (2001). Identified in a synthetic lethal screen using a bur1-1 as the query. Slow growth observed for the bur1-1rpo21 double. (rpo21 aka rpb1);							11390638:Murray et al. (2001). Sgv1 associates with the unphosphorylated CTD repeats of Rpo21 and then phosphorylates serine 5.;			19581288:Liu Y. et al, (2009) Serine 2;19328068:Qiu H. et al, (2009) Serine 2;		11390638:Murray et al. (2001).;11606527:Lindstrom DL. et al, (2001);19328068:Qiu H. et al, (2009);
SGV1	RAD6	YPR161C	YGL058W	Phosphorylation	1	8.66444																		16307922:Wood A. et al, (2005);19581288:Liu Y. et al, (2009) Weak phosphorylation only;		16286008:Keogh MC. et al, (2005) rad6 delete partially suppresses bur1 delete;						16307922:Wood A. et al, (2005) Ser120;
SGV1	SPT5	YPR161C	YML010W	Phosphorylation	1	13.6243														19581288:Liu Y. et al, (2009);				19365074:Zhou K. et al, (2009);19581288:Liu Y. et al, (2009) Both In vitro and IP kinase assay;	11390638:Murray et al. (2001). Identified in a synthetic lethal screen using a bur1-1 as the query. Synthetic lethality observed for the bur1-1spt5-4 double.;12972617:Keogh MC. et al, (2003) bur1-1 with spt5-195;11606527:Lindstrom DL. et al, (2001);							19581288:Liu Y. et al, (2009) Mass Spec Ser 1009, 1015, 1032, 1043, 1058;					19365074:Zhou K. et al, (2009);19581288:Liu Y. et al, (2009);
SDP1	SLT2	YIL113W	YHR030C	Dephosphorylation	2	15.4015														11923319: This experiment revealed co-immunoprecipitation of Sdp1–13Myc with Slt2–3HA (Fig. 4B).	11923319: S. cerevisiae SFY526 strain containing an integrated GAL1-lacZ reporter was transformed with plasmids expressing GBD-Sdp1 and GAD-Slt2 or VP16-Slt2 fusion proteins, and the interactions were detected by beta-galactosidase assays (Fig. 4A).		12220658: The mutant form of Yil113p (SDP1) is able to bind speci¢cally to phosphorylated Slt2/Mpk1p	11923319: Heat shock-activated phospho-Slt2 was dephosphorylated by recombinant Sdp1 in vitro											11923319: we compared the heat induced phosphorylation state of Slt2 in wild type and sdp1D strains using anti-phospho-p44/42 MAPK antibody, which can recognize phosphorylated Thr190 and Tyr192 in the activation loop of Slt2 (10) (Fig. 2). When wild type cells were shifted from 25 to 39 °C, phosphorylation of Slt2 was weakly detected after 10 min and reached higher levels after 60 min. In compari…		12220658: Our results show clearly that expression of mutant Yil113p (Sdp1) causes the accumulation of phosphorylated Slt2 (Mpk1p) even at the normal growth temperature
SCH9	TOD6	YHR205W	YBL054W	Phosphorylation	1	12.0466																		21730963:A constitutively active form of Sch9(3E) but not catalytically impaired Sch9 could directly phosphorylation Tod6 in vitro. Huber A et al, (2011);		21730963:Deletion of Tod6 potently rescues the size defect of Sch9as inhibited by 1NM-PP1, but only suppresses the growth defect to a low extent. Huber A et al, (2011);						21730963:Mutated variants of Tod6 were not robustly phosphorylated by Sch9 in an in vitro kinase assay. Huber A et al, (2011);					21730963:Rapid dephosphorylation of Tod6 by inhibition of Sch9as with PP1 was determined by migration in SDS-PAGE and anti-HA western blot. Huber A et al, (2011);
SCH9	MAF1	YHR205W	YDR005C	Phosphorylation	2	5.58571														19823048: Sch9-HA3 was found in the co-IP only in the presence of Maf1-Myc9 but not in its absence				19823048: Sch9 interacts with Maf1 and phosphorylates Maf1 in vitro
SCH9	CDC34	YHR205W	YDR054C	Phosphorylation	1	9.99715																		22087249:Cdc34 is phosphorylated in vitro by GST-Sch9 as detected by phosphospecific antibody. Cocklin R et al, (2011);								22087249:Cdc34-6xHis was phosphorylated in vitro by GST-Sch9 as detected by a phosphospecific antibody against S97. Cocklin R et al, (2011);					22087249:Phosphorylation of Cdc34 is reduced in strains lacking Sch9 as detected by western blot using phospho-specific antibody against S97. Cocklin R et al, (2011);
SCH9	STB3	YHR205W	YDR169C	Phosphorylation	1	8.1689																		21730963:A constitutively active form of Sch9(3E) but not catalytically impaired Sch9 could directly phosphorylation Stb3 in vitro. Huber A et al, (2011);		21730963:Deletion of Stb3 in the sch9as strain with 1NM-PP1 significantly suppresses the slow growth phenotype and partially supresses the cell size defect. Importantly, deletion of Stb3 alone is wild-type in size demonstrating that the size rescue is epistatic. Huber A et al, (2011);									21730963:Immunoprecipitated 3HA-Stb3 from strains expressing the protein were probed using phosphospecific antibodies (R[R/K]xS*). Upon inhibition of Sch9, phosphorylation on 3HA-Stb3 was abolished. Inhibition of PKA did not abolish phosphorylation. Huber A et al, (2011);
SCH9	DOT6	YHR205W	YER088C	Phosphorylation	1	12.0466																		21730963:A constitutively active form of Sch9(3E) but not catalytically impaired Sch9 could directly phosphorylation Dot6 in vitro. Huber A et al, (2011);		21730963:Deletion of Dot6 potently rescues the size defect of Sch9as inhibited by 1NM-PP1 but only partially rescues the slow growth phenotype. Huber A et al, (2011);						21730963:Mutated variants of Dot6 were not robustly phosphorylated by Sch9 in an in vitro kinase assay. Huber A et al, (2011);					21730963:Rapid dephosphorylation of Dot6 by inhibition of Sch9as using PP1 was determined by migration in SDS-PAGE and anti-HA western blot. Huber A et al, (2011);
SCH9	RIM15	YHR205W	YFL033C	Phosphorylation	1	20.6871														18513215:Wanke V. et al, 2008 CoIP;				18513215:Wanke V. et al, 2008;		11292860:Fabrizio P. et al, (2001) deletion of rim15 suppresses the increase life-span phenotype of sch9 delete;14690612:Pedruzzi I. et al, (2003) deletion of sch9 suppresses defects of rim15 deletion strain in derepressing the HSP12 and HSP26 transcript;18225956:Wei M. et al, (2008) deletion of rim15 suppresses the increase life-span, heat-resistant and H2O2-resistance phenotype of sch9 delete;			14690612:Pedruzzi I. et al, (2003) Both deletes have defects in derepression of SSA3, HSP12 and HSP26 transcription by northern blot;			18513215:Wanke V. et al, 2008 Mass Spec, Phospho-specific antibodies Ser1061;	18513215:Wanke V. et al, 2008 Serine 1061;		18513215:Wanke V. et al, 2008 Ser 1061;			14690612:Pedruzzi I. et al, (2003) -Rim15 localizes to the nucleus in the the sch9 delete ;
SCH9	BUD32	YHR205W	YGR262C	Phosphorylation	1	13.1288														19021767:Peggion C. et al, (2008) Pull down;				19021767:Peggion C. et al, (2008);	19021767:Peggion C. et al, (2008);										19021767:Peggion C. et al, (2008) Serine258 phosphorylation of Bud32 is reduced in sch9 delete strains (using p258 antibody);		19021767:Peggion C. et al, (2008) Bud32 phosphorylation is reduced in sch9 delete When sch9 abundance is reduced (nutrient starvation in glycerol), Bud32 phosphorylation is reduced;
SCH9	SKO1	YHR205W	YNL167C	Phosphorylation	1	7.90249														17568771:Pascual-Ahuir and Proft (2007).;				17568771:Pascual-Ahuir and Proft (2007). Sch9 phosphorylates Sko1 in vitro.;												17568771:Pascual-Ahuir and Proft (2007). Sko1 mediated transcription depends on SCH9.;
SAK1	SNF1	YER129W	YDR477W	Phosphorylation	1	24.6615											11805826:by Gavin et al (2002);16429126:by Gavin et al (2006);16554755:by Krogan et al (2006);17200106:by Collins SR. et al, (2007);			16201971:Elbing K. et al, (2006) IP-MS;				12748292:Nath et al., 2003:;12847291:Hong et al., 2003: LexA-Snf1 extracted from elm1sak1tos3 triple mutant is not phosphorylated in vitro.;19897735:Mangat S. et al, (2009) Snf1 heterotrimers purified from bacteria and Sak1 was purified from yeast;16201971:Elbing K. et al, (2006);16607009:Rubenstein EM. et al, (2006);16847059:Elbing K. et al, (2006);				19880754:Orlova M. et al, (2009) Overexpression of activated SNF1 restores the pseudohyphal differentiation in sak1 delete (diploid, both copies deleted);	12847291:Hong et al., 2003: Overexpression of GST-SAK1 stimulates LexA-SNF1 catalytic activity. Used lexAop-lacZ reporter to assess LexA-Snf1 activity.;				15340085:Hedbacker K. et al, (2004) Thr210 phosphorylation by Sak1 kinase is required for localization of Snf1 to the nucleus;		19880754:Orlova M. et al, (2010) Thr210 phosphorylation of Snf1 is dependent on Sak1 in low nitrogen conditions;15824893:McCartney RR. et al, (2005) Thr210 is phosphorylated in Snf1;16847059:Elbing K. et al, (2006) Thr210 is phosphorylated in Snf1;	17438333:Hong and Carlson, 2007: Stress-induced Snf1 activity (determined by assaying the phosphorylation of the SAMS peptide in vitro) is not observed in elm1sak1tos3 triple mutant extracts.;12847291:Hong et al., 2003: Snf1 activity (determined by assaying the phosphorylation of the SAMS peptide in vitro) is not observed in elm1sak1tos3 triple mutant extracts.;15340085:Hedbacker K. et al, (2004)…	17438333:Hong and Carlson, 2007: Stress-induced phosphorylation of Snf1 T210 is not observed in sak1 cells.;19880754:Orlova M. et al, (2009) snf1-pT210 phosphorylation is reduced in sak1 delete in low nitrogen;	15340085:Hedbacker K. et al, (2004) SAK1 (and Gal83) are required for nuclear enrichment of Snf1;15824893:Hong SP. et al, (2005) SAK1 is required for nuclear enrichment of Snf1;
SAK1	GAL83	YER129W	YER027C	Phosphorylation	1	13.8103											16554755:by Krogan et al (2006);17200106:by Collins SR. et al, (2007);			16201971:Elbing K. et al, (2006) IP-MS;				19897735:Mangat S. et al, (2009) Gal 83 is in complex with Snf1 and incubated with yeast purified Sak1 (indirect through Snf1);								19897735:Mangat S. et al, (2009) Indirect through Snf1;						15340085:Hedbacker K. et al, (2004) Sak1 is required for nuclear localization of Gal83. However, in the absence of snf1, Gal83 is no longer dependent on Sak1 for localization to the nucleus;
SAK1	MIG1	YER129W	YGL035C	Phosphorylation	2	6.69485																		16201971: The Sak1 purified from wild-type cells is unable to phosphorylate GST but shows good activity toward GSTûMig1 and GSTûSnf1													12906789:Sutherland et al., 2003: Hyperphosphorylation of Mig1 in response to low glucose is abolished in elm1sak1tos3 triple mutant cells, similar to snf1 mutants.;15824893:McCartney RR. et al, (2005);
SAK1	GPA1	YER129W	YHR005C	Phosphorylation	1	8.96783														24003255:FLAG-purified Gpa1 was able to co-immunoprecipitate Sak1-TAP in high and low glucose environments. Clement ST et al, (2013);				24003255:Sak1-TAP could directly phosphorylate 6xHis-Gpa1 in vitro as detected by phospholabeled ATP. Clement ST et al, (2013);													24003255:In elm1/sak1 delete strains, Gpa1 phosphorylation in low-glucose (0.05%) is severely reduced. Clement ST et al, (2013);
RTR1	RPO21	YER139C	YDL140C	Dephosphorylation	2	10.7093														19394294: Using RNAPII subunits as bait, we were able to identify all 12 known subunits of the complex (Figure 1A)à Rtr1 cofractionates with Rpb3 and Rpb1/Rpo21 (using antibodies against either the S5-P or unmodified [UM] form of the CTD; Figure 1B).				19394294: As shown in Figures 7B and 7C, Rtr1 is able to dephosphorylate RNAPII/Rpo21 that is present in an elongation complex with similar efficiency as seen with the free GST-CTD protein (Figures 6D and 7D).											19394294: Loss of Rtr1 resulted in increased levels of S5-P CTD/Rpo21 in vivo (Figure 4A, upper panel)	19394294: the loss of Rtr1 results in both loss of RNAPII occupancy and reduced transcription (Figure 5)
RIM15	RIM15	YFL033C	YFL033C	Phosphorylation	2	6.61503																		9744870: To test this model, we first analyzed whether Rim15p has protein kinase activity and whether it could phosphorylate itself in vitro...This procedure resulted in phosphorylation of a 223-kD polypeptide (expected size for GSTûRim15p) and of a variety of smaller polypeptides (Fig. ?(Fig.5A).5A).								9111339: These observations argue that phosphorylation of Rim15-HA2p in vitro occurs largely through autophosphorylation and that the K823A and D936A substitutions
RIM15	HSF1	YFL033C	YGL073W	Phosphorylation	1	4.87081																		24140345:GST-Rim15, but not the kinase-dead, purified from cells lacking rim15 and yak1, could phosphorylate recombinant GST-HSF1 . Lee P et al, (2013);				15947197:Imazu H et al (2005) Overexpression of Rim15 suppresses hsf1 mutant (its AR1 domain truncated and point mutations in its CTM domain) sensitivity to high temperature.;
RIM15	MSN2	YFL033C	YMR037C	Phosphorylation	1	6.71636																		24140345:GST-Msn2 was phosphorylated by purified GST-Rim15 but not by its kinase dead. Lee P et al, (2013);	14741356:Fabrizio P. et al, (2004);	18225956:Wei M. et al, (2008) deletion of rim15 suppresses the extended life-span and heat resistance phenotype of msn2/4 delete;
RIM15	IGO1	YFL033C	YNL157W	Phosphorylation	1	6.79091	16319894:by Ptacek et al (2005);													20471941:Conserved Ser64 (Talarek et al., 2010);				20471941:Talarek et al., 2010;24140345:GST-Rim15, but not the kinase-dead, purified from cells lacking rim15 and yak1, could phosphorylate recombinant GST-Igo1 . Lee P et al, (2013);
RIM11	UME6	YMR139W	YDR207C	Phosphorylation	1	12.3961	16319894:by Ptacek et al (2005);										20489023:Breitkreutz A. et al, (2010);				9372955:Malathi et al., 1997:;			9372955:Malathi et al., 1997:;													10891485:Xiao and Mitchell 2000: mck1rim11, mck1mrk1 and mck1rim11mrk1 mutants show reduced Ume6 phosphorylation.;
RIM11	IME1	YMR139W	YJR094C	Phosphorylation	1	15.9504										11283351:by Ito et al (2001);10688190:by Uetz et al (2000);				9111339:Vidan S. et al, (1997) CoIP;10545448:Malathi K. et al, (1999);15282298:Rubin-Bejerano I. et al, (2004);	10545448:Malathi K. et al, (1999) two hybrid;			7969131:Bowdish KS. et al, (1994) IP kinase assay;		1592244:Mitchell AP. et al, (1992) rim11 mutation suppresses the toxicity caused by IME1 overexpression;		7969131:Bowdish KS. et al, (1994) RIM11 overexpression can suppresses ime1-L321F missense mutation (but not the delete;								8417990:RIM11 is required for proper IME1 gene expression as assessed by ime2-lacZ expression. Su 1993 ;8462841:rim11-6 has reduced lexA-Ime1 activation. Smith 1993;
RCK2	EFT2	YLR248W	YDR385W	Phosphorylation	1	6.69485																		11344302:Teige A. et al, (2001);													11344302:Teige A. et al, (2001);
RCK2	RCK2	YLR248W	YLR248W	Phosphorylation	2	6.69485																		8939941: In solution, both GST-Clk1 and a C-terminally truncated derivative, GST-Clk1(?487-610), displayed autophosphorylation activity (Fig. 4); in contrast, a catalytically inactive mutant derivative, GST-Clk1(K201R), failed to incorporate any detectable radioactivity													8939941: Radioactivity was incorporated into a single species (Fig. 3A) that co-migrated exactly with the Clk1::myc protein, as judged by immunoblotting (Fig. 3B); in contrast, no incorporation whatsoever was observed in the immune complexes containing the Clk1(K201R)::myc polypeptide
RCK2	EFT1	YLR248W	YOR133W	Phosphorylation	1	6.69485																		11344302:Teige A. et al, (2001);													11344302:Teige A. et al, (2001);
RAD53	NUP60	YPL153C	YAR002W	Phosphorylation	1	4.6958																		17563356:Smolka MB et al, 2007;										20190278:Chen SH et al, (2010);17563356:Smolka MB et al, 2007 S480;
RAD53	HHT1	YPL153C	YBR010W	Phosphorylation	1	6.73201														14651846:Gunjan A. et al, 2003;19578373:Singh RK et al, 2009;				19578373:Singh RK et al, 2009 IP kinase assay;			14651846:Gunjan A. et al, 2004 Overexpression of HHT1 is more toxic in rad53 mutant;
RAD53	DUN1	YPL153C	YDL101C	Phosphorylation	1	22.0785											11805837:by Ho et al (2002);			12917350:Lee SJ et al, 2003;	12556502:Bashkirov et al. (2003) Rad53 and Dun1 interact via yeast two-hybrid assay. This interaction is partially dependent on the Dun1 FHA domain.;	12556502:Bashkirov et al. (2003) Dun1p and Rad53p associate in vivo at their native protein level via immunoprecipitation. This association was preferential towards activated Rad53 kinase. In addition, the Dun1-kd mutant resulted in a more stable association with Rad53p.;		12556502:Bashkirov et al. (2003) Rad53 hyperphosphorylates Dun1 in vitro as indicated by increased incorporation of 32-P and by the electrophoretic shift of Dun1 protein. Note - Dun1-fha mutant (forkhead domain removed) fails to be hyperphosphorylated by WT Rad53 kinase.;7958905:Allen JB. et al (1994) In vitro kinase assays were performed on immunoprecipitated endogenous Dun1p. Wild-type cells tr…	11904430:Zhao and Rothstein (2002) dun1 rad53-1 and dun1 rad53-17 double mutants are inviable.;17130284:Enerink JM. et al, (2006) Double mutant has more severe elongated bud morphology in the presence of HU than either single mutant;			11331602:Hu F et al (2001) Overexpression of DUN1 suppresses the temperature sensitivity of mrc1-1 rad53-21 double mutant.;						20190278:Chen SH et al, (2010);17563356:Smolka MB et al, 2007 S10 S139;		17114794:Chen et al. 2007 In rad53 mutant cells, purified Dun1p cannot hyperphosphorylate Sml1p.;	7958905:Allen JB. et al (1994) (1) In vitro kinase assays were performed on immunoprecipitated endogenous Dun1p; wild-type cells treated with either HU or MMS exhibited slower migrating forms of Dun1 than in rad53 (sad1-1) cells. (2) MMS-induced hyperphosphorylation of Dun1 is absent in rad53 (sad1-1) mutants.;12556502:Bashkirov et al. (2003) In vivo hyperphosphorylation of Dun1p was abolished in…
RAD53	RAD55	YPL153C	YDR076W	Phosphorylation	1	8.74426																		20061370:Affinity chromatography purified wild-type GST-Rad53 kinase or the catalytic-deficient mutant version were incubated with purified [GST]â€“Rad55â€“[His6]â€“Rad57 (Rad55-Rad57) or [GST]â€“Rad55â€“S378Aâ€“[His6]â€“Rad57 (Rad55â€“S378Aâ€“Rad57). Rad53 phosphorylates Rad55 in vitro, but not at S378. Janke R et al, (2010);		17923678:Curcio et al. 2007 Deletion of RAD53 (in a sml1 mutant background) suppresses the Ty1his2AI hypermobility of an rad55 mutant.;											10825202:Bashkirov et al. (2000) DNA-damage induced phosphorylation of Rad55 is reduced in rad53 mutant via phospho-shift assay.;
RAD53	RAD9	YPL153C	YDR217C	Phosphorylation	1	18.161					16487579:Synthetic Growth Defect or Synthetic Lethality. dSLAM by Pan et al. (2006);						20489023:Breitkreutz A. et al, (2010);			9657725:Sun Z. et al, 1998 CoIP;9734355:Emili A. et al, 1998 CoIPs with phosphorylated form of rad9;9755168:Vialard JE et al, 1998 Copurify;11430828:Usui T. et al, 2001 CoIP;12271137:Giannattasio M. et al, 2002 GST pulldown;17130285:Smolka MB et al, 2001 IP-MS Western;12917350:Lee SJ et al, 2003 CoIP;15060150:Naiki T. et al, 2004 CoIP;15755447:Nedelcheva MN et al, 2005;20126259:Vidanes et al. 201…	9657725:Sun Z. et al, (1998) two hybrid;12667463:Leroy C. et al, (2003) Two hybrid;	11511366:Gilbert CS. et al, 2001;12049741:Schwartz MF et al, 2002;12917350:Lee SJ. et al, 2003;		19187758:Usui T. et al, 2009;	9017389:Paulovich AG et al, 1997;15024067:Pike BL et al, 2004;15271990:Pike BL. et al, 2004;			7958905:Allen JB. et al (1994) Overexpression of RAD53 (SAD1) suppresses the UV sensitiv- ity of rad9 mutants.;8895664:Navas TA. et al (1996) Overexpression of RAD53 partially suppresses the HU sensitivity of pol2rad9 mutants.;									19187758:Usui T. et al, 2009;
RAD53	RPH1	YPL153C	YER169W	Phosphorylation	1	8.07792																		11809875:Kim et al. (2002) Reduction of Rph1 phosphorylation in rad53 mutant extracts in an in vitro kinase assay (GST-Rph1 fusion protein bound to glutathione-Sepharose) under DNA damaging conditions (UV and MMS).;										20190278:Chen SH et al, (2010);			11809875:Kim et al. (2002) Rph1 phosphorylation is absent in rad53 mutants under UV and MMS DNA damaging conditions (phospho-shift). It was further shown that Rph1 phosphorylation was greatly reduced specifically in a rad53-D339A mutant (kinase dead);
RAD53	SLD3	YPL153C	YGL113W	Phosphorylation	2	10.1062																		20835227: We used purified Rad53 to phosphorylate a series of Sld3 fragments (Figure 1c)áin vitro.áFigure 1dá(andSupp Figure 1b) shows that Rad53 predominately phosphorylates Sld3 in two C-terminal fragments									20835227: All 38 potential serine and threonine phosphorylation sites were mutated to alanine (Figure 1c and Supp. Table 2). Compared to the wild type protein, this allele of Sld3 (sld3-A) shifted only slightly in SDS-PAGE after HU treatment (Figure 1f).				20835227: we set out to identify Rad53 substrates in vivo in the budding yeast...Two essential replication factors exhibited HU- and Rad53-dependent shift in mobility (Figure 1a,b): Dbf4, a previously characterised Rad53 substrate15, and Sld3
RAD53	SWI6	YPL153C	YLR182W	Phosphorylation	1	15.6814														17130285:Smolka MB et al, 2001 IP-MS;				9367985:Sidorova JM et al, 1997;12724400:Sidorova JM et al, 2003;								12724400:Sidorova JM et al, 2003 S547, S170, S169, S149, S152, S715, T743 2D gel;	12724400:Sidorova JM et al, 2003 S547 2D gel read out;				9367985:Sidorova JM et al, (1997) Used 2D gel as a read out In the presence of MMS;
RAD53	NUP2	YPL153C	YLR335W	Phosphorylation	1	4.6958																		17563356:Smolka MB et al, 2007;										20190278:Chen SH et al, (2010);17563356:Smolka MB et al, 2007 S317 S512 S523;
RAD53	SML1	YPL153C	YML058W	Phosphorylation	1	6.71636																		19457865:Chen SH. et al, 2009 In the presence of Mrc1 protein adaptor and Dun1 kinase;	17721079:Lebedeva MA. et al, 2007 Double mutant is increased levels of mtDNA compared to either single;	11904430:Zhao and Rothstein (2002) sml1 mutant suppresses growth defects of rad53-1 dun1 double mutants and rad53-17 dun1 double mutants via tetrad dissection.;16020781:Sharp JA et al, 2005 sml1 delete suppresses rad53 delete;9774971:Zhao Z. et al, 1998 sml1 delete suppresses lethality of rad53 delete;11172707:Emili A. et al, 2001;14651846:Gunjan A. et al, 2003 sml1 delete suppresses rad53 delete…
RAD53	HHT2	YPL153C	YNL031C	Phosphorylation	1	8.78142														14651846:Gunjan A. et al, 2003;19578373:Singh RK. et al, 2009;				19578373:Singh RK et al, 2009 IP kinase assay;		17179095:Reis et al. 2007 Deletion of HHT2-HHF2 suppresses the synthetic lethality of pap2 rad53 double mutant.;14651846:Gunjan A. et al, 2003 Deletion of HHT2-HHF2 suppresses the sensitivity of rad53sml1 in MMS;	14651846:Gunjan A et al, 2003 Overexpression of HHT2 is more toxic in rad53 mutant;19578373:Singh RK et al, 2009 Overexpression of HHT2 is more toxic in rad53 mutant;
RAD53	NUP1	YPL153C	YOR098C	Phosphorylation	1	4.6958																		17563356:Smolka MB et al, 2007;										20190278:Chen SH et al, (2010);17563356:Smolka MB et al, 2007 S637;
PTP3	FUS3	YER075C	YBL016W	Dephosphorylation	2	11.4385															10557209: PTP3 interacts with FUS3 but not STE7 in yeast two-hybrid assay			9224718: Ptp3p directly dephosphorylates and inactivates Fus3p MAP kinase in vitro												10557209: The Fus3 kinase was immunoprecipitated from wild type, ptp2D, ptp3D, or ptp2Dptp3D double disruption cells treated with pheromone… In contrast, ptp3D single disruption enhanced both kinase activity (twofold increase) and Tyr phosphorylation (lanes 7,8).	10557209: The Fus3 kinase was immunoprecipitated from wild type, ptp2D, ptp3D, or ptp2Dptp3D double disruption cells treated with pheromone… In contrast, ptp3D single disruption enhanced both kinase activity (twofold increase) and Tyr phosphorylation (lanes 7,8).
PTP2	SLT2	YOR208W	YHR030C	Dephosphorylation	2	7.89485																	10523653: Both GST–Ptp2-C666S and GST–Ptp3-C804A bound Mpk1-HA/Slt2-HA (Fig. 4)...In multiple experiments, the Ptp2 mutant bound more Mpk1-HA/Slt2-HA than the Ptp3 mutant.	10523653 Mattison et al. 1999: The PTPs also showed differences in vitro. Ptp2 was more efficient than Ptp3 at binding and dephosphorylating Mpk1/Slt2													10523653 Mattison et al. 1999: In addition, the ptp2Delta ptp3Delta strain showed higher levels of heat stress-induced Mpk1-phosphotyrosine/Slt2 than the wild-type strain or strains lacking either PTP
PTP1	FPR3	YDL230W	YML074C	Dephosphorylation	2	9.50161																		7559654 Wilson et al. 1995: Incubation in buffer alone had no effect on the level of phosphotyrosyl Fpr3 (Fig. 7B, lane 1) nor did incubation with Ptp1(C252A) or with Ptp1 in the presence of vanadate (data not shown). However, incubation with Ptp1 for 1 h led to a ;70% reduction in the phosphotyrosine content of Fpr3 (Fig. 7B, lanes 2û4),											7559654 Wilson et al. 1995: Neither the Y184F,Y189F double mutant nor the Y184F single mutant contained detectable phosphotyrosine (Fig. 8B, lanes 2 and 3). In contrast, the Y189F mutant possessed just as high a level of phosphotyrosine as wild-type Fpr3 (Fig. 8B, lanes 1 and 4). Thus, Tyr-184 appears to be the sole site of tyrosine phosphorylation of Fpr3.		7559654 Wilson et al. 1995: Anti-phosphotyrosine antibody recognized p70/Fpr3 only in strains disrupted for PTP1 (Fig. 3A)à These results suggest that phosphotyrosyl p70/Fpr3 is dephosphorylated only by Ptp1à Overexpression of PTP1 in a ptp1D strain resulted in the disappearance of phosphotyrosyl p70 (Fig. 3B, lane 2), confirming that the appearance of phosphotyrosyl p70 in the ptp1D strain was d…
PTK2	PMA1	YJR059W	YGL008C	Phosphorylation	1	8.17311																		16510118:Eraso P et al (2006);				11003661:synthetic rescue only Goossens et al (2000);				16510118:Ser899 is phosphorylated by PTK2 Eraso P et al (2006);
PTC7	CAT5	YHR076W	YOR125C	Dephosphorylation	2	9.01163																		23940037:Ptc7p Dephosphorylates Coq7p in Vitro												23940037:Mutant ptc7 yeast strain exhibited decreased levels of CoQ6 (Coq7/Cat5) in both YPD medium (75%) and YPG (59%) medium, respectively.	23940037:Coq7p phosphorylation was poorly detected by Pro-Q Diamond in wild-type and Coq7p-AAA compared with mutant ptc7 yeast (Fig. 6A).
PTC3	CDC28	YBL056W	YBR160W	Dephosphorylation	2	9.49118																										10580002 Cheng et al. 1999: Dephosphorylation of Cdc28p Thr-169 by recombinant Ptc2p and Ptc3p in vitro...Recombinant GST–Ptc2p and GST–Ptc3p showed the greatest Cdc28p phosphatase activity (Fig. 3A, top, and 3B), and were able to dephosphorylate efficiently substrates in 15 min.			10580002 Cheng et al. 1999: Overexpression of Ptc2p and Ptc3p significantly reduced the phosphorylation of Thr-169 (Fig. 6C, top) but had no effect on the amount of Cdc28p (Fig. 6C, bottom) or Cak1p (data not shown) present. Thus, Ptc2p and Ptc3p can dephosphorylate Thr-169 in Cdc28p in vivo.		10580002: Compared to the wild-type strain (Fig. 4A, lane 2), Cdc28p phosphatase activity in the Dptc2 strain and the Dptc3 strain decreased 77% and 78%, respectively (Fig. 4B).
PTC2	CDC28	YER089C	YBR160W	Dephosphorylation	2	9.49118																										10580002 Cheng et al. 1999: Dephosphorylation of Cdc28p Thr-169 by recombinant Ptc2p and Ptc3p in vitro...Recombinant GST–Ptc2p and GST–Ptc3p showed the greatest Cdc28p phosphatase activity (Fig. 3A, top, and 3B), and were able to dephosphorylate efficiently substrates in 15 min.			10580002 Cheng et al. 1999: Overexpression of Ptc2p and Ptc3p significantly reduced the phosphorylation of Thr-169 (Fig. 6C, top) but had no effect on the amount of Cdc28p (Fig. 6C, bottom) or Cak1p (data not shown) present. Thus, Ptc2p and Ptc3p can dephosphorylate Thr-169 in Cdc28p in vivo.		10580002: Compared to the wild-type strain (Fig. 4A, lane 2), Cdc28p phosphatase activity in the Dptc2 strain and the Dptc3 strain decreased 77% and 78%, respectively (Fig. 4B).
PTC2	IRE1	YER089C	YHR079C	Dephosphorylation	2	6.93962															9528768: When tested in the yeast two-hybrid system, B42-HA–Ptc2p specifically interacted with LexA-WC/Ire1 (Fig. 1A)		9528768 Welihinda et al. 1998: Like wild-type Ptc2p, the Ptc2pE37A/D38A double mutant was specifically adsorbed by phosphorylated GST-WC/Ire1 (Fig. 5B, lanes 7 and 9) but not by nonphosphorylated GST-WC/Ire1 (Fig. 5B, lanes 4 and 6), indicating that the substitution of both residues Glu37 and Asp38 with alanine did not destroy the interaction.	9528768 Welihinda et al. 1998: A fixed amount of labeled GST-WC/Ire1 was incubated with increasing amounts of Ptc2p...In these assays, Ptc2p efficiently removed covalently attached phosphate groups from GST-WC/Ire1 (Fig. 3). The dephosphorylation was evident, with a GST-WC/Ptc2p ratio as low as 1:0.2 (data not shown), and increased steadily with increasing amounts of Ptc2p (Fig. 3, lanes 2 to 5).
PTC2	HOG1	YER089C	YLR113W	Dephosphorylation	2	5.62951																		12477803 Young et al. 2002: Prior to treatment with Ptc2, Hog1 was phosphorylated nearly equally at Thr and Tyr residues (Fig. 2B), which are in the activation loop (37). Following treatment with Ptc2, the [32P]phosphothreonine signal was eliminated while the [32P]phosphotyrosine residue was unchanged (Fig. 2B).												12477803 Young et al. 2002: Overexpression of PTC2 inhibited maximal activity approximately threefold (Fig. 3A). In the PTC2 overexpressor, Hog1 activity increased fourfold upon osmotic stress, whereas in the wild type it increased sevenfold (Fig. 3A)… Deletion of PTC3 alone had little effect on Hog1 activation (data not shown). However, deletion of both PTC2 and PTC3 had a significant effect. In…
PTC1	STE5	YDL006W	YDR103W	Dephosphorylation	2	7.62155																20400943: Our results suggest that a-factor induces recruitment of Ptc1 to Ste5, dephosphorylation of Ste5 and the consequent dissociation of the Fus3ûSte5 complex within the same time-frame (Fig. 2e and Supplementary Fig. 18).										20400943: In vitro, Ptc1 was found to compete with Fus3 for the Ste5 phosphosites (Supplementary Fig. 19) []amino acids 277û280.				20400943: Recruitment of Ptc1 occurs through a four-residue motif (amino acids 277û280) on Ste5, within the same region as the phosphosites, that when mutated to alanine (Ste5AAAA) prevents association of Ptc1 to Ste5 and, although not affecting Fus3ûSte5 binding, does prevent the dissociation of the Fus3ûSte5 complex with a concomitant loss of shmooing (Supplementary Figs 20 and 21).
PTC1	HOG1	YDL006W	YLR113W	Dephosphorylation	2	5.61908																										11113180 Warmka et al. 2001: Since activation of Hog1 requires phosphorylation of both Thr174 and Tyr176 in the phosphorylation lip (42), we tested whether Ptc1 inactivates Hog1 by dephosphorylating either or both of these residues...When 32P-labeled wild-type Hog1 was treated with Ptc1, it was dephosphorylated at pT but not at pY (Fig. 6C).				11113180 Warmka et al. 2001: In the wild type, Hog1 kinase activity was low before osmotic stress but increased, 12-fold after 5 min of osmotic stress (Fig. 4B). This was followed by a rapid decrease in kinase activity, reaching nearly basal activity by, 30 min. In the strain overexpressing PTC1, the level of Hog1 kinase activity prior to osmotic stress was nearly the same as for the wild type, b…
PSK2	SRO9	YOL045W	YCL037C	Phosphorylation	2	4.68537																										12372297:Rutter et al (2002); We found, however, that an N-terminally deleted form (Sro9p DN55) was amenable for purification from bacterial lysate. Sro9p N55 was phosphorylated to the same level by Psk2p as full-length Sro9p (Figure 4, lanes 14û16). We mapped the site of phosphorylation to a tryptic peptide containing threonine residues 101 and 103. Both single mutants (T101A and T103A) were pho…		12372297:Rutter et al (2002);
PSK2	GSY2	YOL045W	YLR258W	Phosphorylation	2	6.61503																		12372297: As such, we expressed and purified glycogen synthase (Gsy2p) and glycogen phosphorylase (Gph1p) and assayed each enzyme for phosphorylation by Psk2p. Psk2p did not phosphorylate Gph1p (Figures 7A and 7B, lanes 1û3), but efficiently phosphorylated Gsy2p (Figures 7A and 7B, lanes 4û6).								12372297: We mapped the site of phosphorylation to serine 654 (Figures 7A and 7B, lanes 6û7), which is one of three residues (also S650 and T667) previously shown to confer phosphorylation-mediated inhibition of glycogen synthase
PSK2	TIF11	YOL045W	YMR260C	Phosphorylation	2	4.68537																										12372297: Upon expression and purification from E. coli as a His6-fusion, Tif11p was phosphorylated by Psk2p (Figure 4, lanes 10û12). We mapped the site of phosphorylation to serine 125, which lies just C-terminal to the canonical eIF1A fold (Battiste et al., 2000). A variant of Tif11p lacking this residue (S125A) was immune to phosphorylation by Psk2p (Figure 4, lanes 12û13).		12372297
PSK2	CAF20	YOL045W	YOR276W	Phosphorylation	2	4.68537																										12372297: By contrast, the Caf20p protein, when coexpressed and purified with eIF4E, was efficiently phosphorylated by Psk2p (Figure 4, lanes mapped the site of phosphorylation to a tryptic peptide 5û7)à Either single mutant (S58A or S59A) was phosphorylated as efficiently as the native protein, but the S58A/S59A double mutant was immune to Psk2p-mediated phosphorylation in this region (Figure 4,…		12372297:Rutter et al (2002);
PSK1	UTR1	YAL017W	YJR049C	Phosphorylation	1	5.38185											24850888:DeMille D et al, (2014);							24850888:Bacterially purified Utr1 was phosphorylated in vitro by Psk1 with radiolabeled ATP. DeMille D et al, (2014);
PSK1	CBF1	YAL017W	YJR060W	Phosphorylation	1	8.62859										24850888:DeMille D et al, (2014);								24850888:Bacterially purified Cbf1 was phosphorylated in vitro by Psk1 with radiolabeled ATP. DeMille D et al, (2014);								24850888:Psk1-dependent Cbf1 phosphorylation sites were mapped by in vitro kinase assays followed by mass spectrometry (T211, T212, T154, S156, T138). T211A and T212A showed dramatic decrease in Psk1-dependent phosphorylation. DeMille D et al, (2014);
PSK1	MOT3	YAL017W	YMR070W	Phosphorylation	1	5.32629										24850888:DeMille D et al, (2014);								24850888:Bacterially purified Mot3 was phosphorylated by Psk1 with radiolabeled ATP. DeMille D et al, (2014);
PSK1	ZDS1	YAL017W	YMR273C	Phosphorylation	1	5.32629										24850888:DeMille D et al, (2014);								24850888:Bacterially purified Zds1 was phosphorylated in vitro by radiolabeled ATP. DeMille D et al, (2014);
PRK1	SLA1	YIL095W	YBL007C	Phosphorylation	1	21.1619				14562095:Colocalized in the actin. by Huh WK. et al, (2003);	22282571:YIL095W as query and array, YBL007C. Score=-0.242, P-value=5.00E-11 Sharifpoor et al, (2012);						20489023:Breitkreutz A. et al, (2010);			11739778:Zeng G et al (1999) Sla1 co-immunoprecipitates with Prk1 D158Y and vice versa.;	11739778:Zeng G et al (1999) QxTG rich C-terminal region (856-1244) of Sla1 interacts with full-length Prk1-D158Y in yeast two hybrid assay.;			11739778:Zeng G et al (1999) - C-terminal part of Sla1 is phosphorylated by immunoprecipiated wildtype Prk1, but not by kinase dead Prk1. - Immunoprecipitated Sla1 is no longer phosphorylated in ark1 prk1 double mutant.;18939955:Huang B et al (2009) Immunoprecipitated Prk1 mutant which cannot be autophosphorylated (T522A, T553A) shows increased kinase activity on Sla1.;						17178891:Takahashi T et al (2006) sla1 is resistant to Adriamycin. Overexpression of Prk1 lead to same resistance.;						11739778:Zeng G et al (1999) - Pan1 interaction with Sla1 is reduced when Pan1 or Sla1 is phosphorylated by Prk1 in vivo. - Pan1-Sla1 complex is affected when Prk1 is overproduced.;18939955:Huang B et al (2009) Sla1 lifetime is reduced in autophosphorylation mutant Prk1-T522A, T553A.;	17978096:Jin M et al (2008) Sla1 Thr residue-phosphorylation is absent in prk1 ark1 akl1 triple mutant.;	11739778:Zeng G et al (1999) Sla1 localization to actin patches is disrupted when Prk1 is overexpressed.;
PRK1	EDE1	YIL095W	YBL047C	Phosphorylation	1	6.69485																		20159853:Mok J et al (2010) Ede1 is phosphorylated by immunoprecipitated Prk1.;													20159853:Mok J et al (2010) Ede1 phosphorylation is reduced in prk1 ark1 mutant.;
PRK1	BEM2	YIL095W	YER155C	Phosphorylation	1	6.69485																		20159853:Mok J et al (2010) Bem2 is phosphorylated by immunoprecipitated Prk1 in vitro.;													20159853:Mok J et al (2010) Bem2 phosphorylation is reduced in prk1 ark1 mutant.;
PRK1	YAP1801	YIL095W	YHR161C	Phosphorylation	1	7.39541										18719252:by Yu H. et al. (2003);	20489023:Breitkreutz A. et al, (2010);							20159853:Mok J et al (2010) Yap1801 is phosphorylated by immunoprecipitated Prk1 in vitro.;
PRK1	PAN1	YIL095W	YIR006C	Phosphorylation	1	24.513											20489023:Breitkreutz A. et al, (2010);							9885245:Zeng G et al (1999) Immunoprecipitated Prk1 can phosphorylate the NH2-terminal long repeat one (LR1) and the adjacent long repeat two (LR2) of Pan1.;11739778:Zeng G et al (1999) Immunoprecipitated Pan1 is no longer phosphorylated in ark1 prk1 double mutant.;17151356:Toshima J et al (2007) Immunoprecipiated Pan1 shows increased level of phosphorylation when Prk1 is phosphorylated.;18939955…		9885245:Zheng G et al (1999) prk1-1 or deletion of Prk1 suppresses temperature sensitivity of pan1-4;15522098:Miliaras NB (2004) Deletion of PRK1 suppresses the toxic effects of overexpressing truncated forms of Pan1.;15711538:Toshima J (2005) pan1-K1156, 1157E mutation suppresses defects of ark1 prk1 (growth sensitivity at 37C and actin-clump formation);					17898076:Zeng G et al (2007) Prk1 colocalizes wtih Pan1 transiently before Pan1 dissociates.;	9885245:Zeng G et al (1999) Pan1 is phosphorylated by Prk1 T571 residue, which can no longer be phosphorylated when mutated (T571A) (LxxQxTG motif);	15711538:Toshima J (2005) pan1-15TA mutant shows same defect as ark1 prk1 mutant. (large actin clumps and failure in fluid-phase endocytosis.);			11739778:Zeng G et al (1999) - Pan1 interaction with Sla1 is reduced when Pan1 or Sla1 is phosphorylated by Prk1 in vivo. - Pan1-Sla1 complex is affected when Prk1 is overproduced. - Pan1 interaction with End3 is reduced when Pan1 is phosphorylated by Prk1 in vivo.;15711538:Toshima J (2005) Prk1 inhibits Pan1 activity as an Arp2/3 activator by preventing Pan1 binding to F-actin.;	17178891:Takahashi T et al (2006) Pan1 shows increased level of phosphorylated threonines when Prk1 is overexpressed. (detected using anti-phosphothreonine antibody);	17151356:Toshima J et al (2007) Pan1 localization is disrupted when Prk1 is overproduced. This localization change is due to Prk1 kinase activity, since kinase dead (Prk1_D158A) overexpression does not change Pan1 localization.;
PRK1	SLA2	YIL095W	YNL243W	Phosphorylation	1	6.73607											20489023:Breitkreutz A. et al, (2010);							20159853:Mok J et al (2010) Sla2 is phosphorylated by immunoprecipitated Prk1.;	10087264:Cope MJ et al (1999) sla2 and prk1 are synthetic lethal.;
PRK1	BNI1	YIL095W	YNL271C	Phosphorylation	1	9.01163																		19220811:Wang J (2009) Prk1 phosphorylates Bni1 in vitro.;												19220811:Wang J (2009) Bni1 phosphorylation by Prk1 disrupts intramolecular interaction and increases Bni1 activity on actin polymerization.;	19220811:Wang J (2009) Thr residues in Bni1 is phosphorylated in vivo and this is reduced in prk1 mutant and is absent in prk1 ark1 double mutant.;
PRK1	LAS17	YIL095W	YOR181W	Phosphorylation	1	6.09694				14562095:Colocalized in the actin. by Huh WK. et al, (2003);							21035341							20159853:Mok J et al (2010) Las17 is phosphorylated by immunoprecipitated Prk1.;
PRK1	SCD5	YIL095W	YOR329C	Phosphorylation	1	11.551																		13679512:Huang B et al (2003) Scd5 is phosphorylated by immunoprecipitated Prk1.;12956961:Henry KR et al (2003) Oligopeptides of 3R region of Scd5 is phosphorylated by Prk1 in vitro.;		13679512:Huang B et al (2003) Temperature sensitivity and endocytosis defects of scd5-1 is suppressed by deletion of Prk1.;12956961:Henry KR et al (2003) Temperature sensitivity of scd5-delta 338 mutant is suppressed by deletion of PRK1.;									12956961:Henry KR (2003) Thr residues in 3R region of Scd5 (405-498) is phosphorylated in vivo. This is reduced in prk1 mutant. LxxTxTG motifs in this region is phosphorylated in vitro.;		13679512:Huang B et al (2003) Scd5 phosphorylation is increased when Prk1 is overexpressed.;12956961:Henry KR et al (2003) 3R region of Scd5 is phosphorylated by Prk1 and this is reduced in Prk1 kinase dead mutant.;
PPZ1	REG1	YML016C	YDR028C	Dephosphorylation	2	4.66695																		15192104: As shown in Fig. 6, Ppz1 readily dephosphorylates Reg11–443 and this dephosphorylation is prevented by previous addition of Vhs3 to the mixture as efficiently as Hal3 does. These results indicate that Vhs3 inhibits Ppz1 activity in vitro; 14506263: As shown in Fig. 3D, upon the addition of GST-Ppz1D1–344 to a yeast crude extract, the phosphorylated HA-Reg11–443 form disappeared, indicat…	10790385: reg1::URA3 mutants are inviable in combination with both ppz1 and a cross between BV533 (MATa ppz1::URA3 ppz2::LEU2) ppz2.
PPZ1	HTA1	YML016C	YDR225W	Dephosphorylation	2	5.38185											21179020							7615085: The complete PPZ1 protein has been succesfully expressed as a soluble glutathione-S-transferase fusion protein. The recombinant protein, after purification by a single affinity chromatography step, displayed phosphatase activity towards a number of substrates, including myefin basic protein, histone 2A and casein (table 1)
PPZ1	CKA1	YML016C	YIL035C	Dephosphorylation	2	5.38185											16429126							7615085: The complete PPZ1 protein has been succesfully expressed as a soluble glutathione-S-transferase fusion protein. The recombinant protein, after purification by a single affinity chromatography step, displayed phosphatase activity towards a number of substrates, including myefin basic protein, histone 2A and casein (table 1)
PPZ1	CKA2	YML016C	YOR061W	Dephosphorylation	2	5.38185											16429126							7615085: The complete PPZ1 protein has been succesfully expressed as a soluble glutathione-S-transferase fusion protein. The recombinant protein, after purification by a single affinity chromatography step, displayed phosphatase activity towards a number of substrates, including myefin basic protein, histone 2A and casein (table 1)
PPT1	CDC37	YGR123C	YDR168W	Dephosphorylation	2	10.5638			22369663											18922470 Vaughan et al. 2008: Significantly, GST-PP5/Ppt1 also coprecipitated Cdc37 and Cdk4 when incubated with the in vivo assembled H-C-K complex												18922470 Vaughan et al. 2008: However, when PP5/Ppt1 was added to the purified H-C-K (Hsp90-Cdc37-kinase) complex, again in contrast to lumbda-phosphatase, we observed efficient dephosphorylation of the pSer-Cdc37 in the complex, suggesting specific targeting of PP5/Ppt1 to a pSer13-Cdc37 substrate by the Hsp90-kinase complex					18922470 Vaughan et al. 2008: The failure of the Ppt1 K81E/R85E to dephosphorylate Cdc37p in vivo confirms the in vitro observation that PP5/Ppt1 is specifically targeted to Cdc37 by their simultaneous interaction with Hsp90
PPT1	HSF1	YGR123C	YGL073W	Dephosphorylation	2	10.5638			22369663											24894977: However, in vitro GST pull-down assay showed a direct interaction between GST-Hsf1 and T7-Ppt1 purified from Escherichia coli even in the absence of Hsp90 (Fig.?2A).												24894977:As shown in Fig.?3F, Ppt1 successfully reduced Hsf1 phosphorylation levels, indicating that Ppt1 might dephosphorylate the CK2-dependent phosphorylation site (S608)					24894977:PPT1 deletion mutant showed higher levels of Hsf1 phosphorylation than wild-type throughout the growth phase, while maintaining the growth-dependent phosphorylation pattern (Fig.?1A).
PPH3	MAF1	YDR075W	YDR005C	Dephosphorylation	2	11.821														22333918: We examined interaction by co-IP in unstressed cells as well as cells stressed with MMS for 30 min to activate the phosphatase. In both stressed and unstressed cells, we detect a specific interaction of Maf1 with Pph3, enriched well above background (Figure 6A and B),				22333918: purified PP4/Pph3 dephosphorylates Maf1 in vitro													16762835 Oficjalska-Pham et al. 2006: In exponentially growing cells, the fast-migrating, dephosphorylated form of Maf1 became predominant soon after rapamycin addition and represented 90% of total Maf1 after 90 min. In contrast, in pph21D pph3D pph22-172 triple mutant, the phosphorylated species remained largely predominant up to 90 min treatment, whereas the dephosphorylated form of Maf1 increa…	16762835 Oficjalska-Pham et al. 2006: Next, we examined the cellular localization of Maf1 in the mutant cells. Compared to the situation in wild-type cells, the nuclear accumulation of Maf1 in pph21D pph3D pph22-172 cells was slightly lower during active growth and was dramatically reduced to about 10% of the cells instead of 80% of wild-type cells upon rapamycin treatment; 22333918: Furthermore,…
PPH3	MIH1	YDR075W	YMR036C	Dephosphorylation	2	6.69485																		18316413 Pal et al. 2008: purified PP2A Cdc55 was able to dephosphorylate Mih1 in vitro													18316413 Pal et al. 2008: ASimilarly, loss of the Cdc55 regulatory subunit of PP2A caused a complete loss of dephosphorylated forms of Mih1 and the appearance of hyperphosphorylated forms
PPH3	RAD53	YDR075W	YPL153C	Dephosphorylation	2	9.12174															17517611: published yeast two-hybrid studies indicate that Psy2 (PPH3 regulatory subunit) interacts with Rad53 (14, 16). To confirm this interaction and determine whether it is domain specific...An interaction was detected between Psy2 and the Rad53 kinase domain as well as between Psy2 and the full-length protein but not between Psy2 and either FHA domain (Fig. 3A).			17517611 Oneill et al. 2007: We next determined whether the Pph3ûPsy2 complex can directly dephosphorylate Rad53 in vitroà. however, immunoprecipitate from Pph3-TAP cells results in the efficient dephosphorylation of Rad53.													18647348 Vazquez-Martin et al. 2008: we have now been able to demonstrate phosphorylation of Rad53p after treatment of yeast cells with 3 mm cisplatin (Fig. 2A, top
PPH3	MTH1	YDR075W	YDR277C	Dephosphorylation	2	8.96783														24277933:we confirmed that Pph3, like Psy2, interacts with Mth1 in vivo by coimmunoprecipitation analysis (Fig. 3A).				24277933:In contrast to Rgt1, when purified Mth1 was tested as a substrate for Pph3-Psy2 in vitro, efficient dephosphorylation was observed (Fig. 4E, lane 3).													24277933:Furthermore, mutation of the polyproline motif of Mth1 (Mth1PA) that abrogates dephosphorylation by Pph3-Psy2 phosphatase in vitro enhanced the accumulation of phosphorylated Mth1 in vivo, an observation consistent with a role for that phosphatase in the dephosphorylation of those sites (Fig. 5F).
PPH3	CDC13	YDR075W	YDL220C	Dephosphorylation	2	7.96925																		25533186:Pph3-Psy2 was able to dephosphorylate Cdc13 (Zhang and Durocher, 2010) (Figure S7B).	21490951							20194442:Using this assay, we found that Pph3, but not the related Sit4 phosphatase, efficiently dephosphorylated a Cdc13 pS306-derived peptide (Fig. 7B),
PPH22	NTH1	YDL188C	YDR001C	Dephosphorylation	2	5.62951																		11401708 Sugajska et al. 2001: These results show that trehalase/NTH1 is an in vitro substrate of PP2A												11401708 Sugajska et al. 2001: In vivo, however, moderate PP2A overexpression increases trehalase/NTH1 activity levels and lowers trehalose levels
PPH22	NET1	YDL188C	YJL076W	Dephosphorylation	2	6.69485																		16713564 Querault et al. 2006: We then measured the in vitro phosphatase activity of PP2ACdc55 after immunopurification from synchronous cultures. As substrates, we prepared in vitro 32P-phosphorylated histone H1 and Net1 (1–600)... In metaphase, significant Cdc55-associated phosphatase activity could be measured using both substrates.													16713564 Querault et al. 2006: Net1 phosphorylation was detectable in pph3Dpph21Dpph22-172 cells, arrested in metaphase by nocodazole treatment, already at permissive conditions. Phosphorylation increased after shift to the restrictive temperature; 21690311 Kerr et al. 2011: Net1 from cdc55-mn cells arrested in metaphase I had a lower electrophoretic mobility compared with Net1 from CDC55 cells (…
PPH22	SWE1	YDL188C	YJL187C	Dephosphorylation	2	13.8678																		21849476 Harvey et al. 2011: In the absence of PP2ACdc55, Swe1 was quantitatively phosphorylated by cdc28-Y19F/Clb2. Added PP2ACdc55 effectively opposed phosphorylation of Swe1.		21849476 Harvey et al. 2011: Moreover, swe1-8A rescued the elongated cell morphology caused by cdc55?; 11027284 Yang et al. 2000: More importantly, however, this strain (strain cdc55D swe1D) no longer exhibited an abnormal budding morphology at low temperatures (Fig. 5).									21849476 Harvey et al. 2011: The swe1-8A mutant failed to undergo premature hyperphosphorylation in cdc55? cells, which demonstrated that PP2ACdc55 opposes phosphorylation of the Cdc28 consensus sites	11027284 Yang et al. 2006: However, in nocodazole-arrested cells, while the wild-type strain had barely detectable amounts of Swe1p, cdc55-null cells had a considerably higher content of Swe1p.	21849476 Harvey et al. 2011: cdc55? causes nearly quantitative hyperphosphorylation of Swe1 in vivo; 21119008: To test this model, we deleted the CDC55 (PPh21/2 regulatory subunit) gene in the cdk1-Y19F zds1? zds2? cells. This deletion caused premature phosphorylation of Swe1, loss of hypophosphorylated forms of Swe1, and accumulation of Swe1 in a partially phosphorylated form, as we observed in …
PPH22	MIH1	YDL188C	YMR036C	Dephosphorylation	2	6.69485																		18316413 Pal et al. 2008: purified PP2A Cdc55 was able to dephosphorylate Mih1 in vitro													18316413 Pal et al. 2008: ASimilarly, loss of the Cdc55 regulatory subunit of PP2A caused a complete loss of dephosphorylated forms of Mih1 and the appearance of hyperphosphorylated forms; 21119008: In cdk1-Y19F control cells, Mih1 underwent dephosphorylation as cells entered mitosis, as previously observed in wild-type cells ( Pal et al. , 2008 ) ( Figure 3A ). Strikingly, in cdk1-Y19F zds1? zds…
PPH21	NTH1	YDL134C	YDR001C	Dephosphorylation	2	5.62951																		11401708 Sugajska et al. 2001: These results show that trehalase/NTH1 is an in vitro substrate of PP2A												11401708 Sugajska et al. 2001: In vivo, however, moderate PP2A overexpression increases trehalase/NTH1 activity levels and lowers trehalose levels
PPH21	NET1	YDL134C	YJL076W	Dephosphorylation	2	6.69485																		16713564 Querault et al. 2006: We then measured the in vitro phosphatase activity of PP2ACdc55 after immunopurification from synchronous cultures. As substrates, we prepared in vitro 32P-phosphorylated histone H1 and Net1 (1–600)... In metaphase, significant Cdc55-associated phosphatase activity could be measured using both substrates.													16713564 Querault et al. 2006: Net1 phosphorylation was detectable in pph3Dpph21Dpph22-172 cells, arrested in metaphase by nocodazole treatment, already at permissive conditions. Phosphorylation increased after shift to the restrictive temperature; 21690311 Kerr et al. 2011: Net1 from cdc55-mn cells arrested in metaphase I had a lower electrophoretic mobility compared with Net1 from CDC55 cells (…
PPH21	SWE1	YDL134C	YJL187C	Dephosphorylation	2	13.8678																		21849476 Harvey et al. 2011: In the absence of PP2ACdc55, Swe1 was quantitatively phosphorylated by cdc28-Y19F/Clb2. Added PP2ACdc55 effectively opposed phosphorylation of Swe1.		21849476 Harvey et al. 2011: Moreover, swe1-8A rescued the elongated cell morphology caused by cdc55?; 11027284 Yang et al. 2000: More importantly, however, this strain (strain cdc55D swe1D) no longer exhibited an abnormal budding morphology at low temperatures (Fig. 5).									21849476 Harvey et al. 2011: The swe1-8A mutant failed to undergo premature hyperphosphorylation in cdc55? cells, which demonstrated that PP2ACdc55 opposes phosphorylation of the Cdc28 consensus sites	11027284 Yang et al. 2006: However, in nocodazole-arrested cells, while the wild-type strain had barely detectable amounts of Swe1p, cdc55-null cells had a considerably higher content of Swe1p.	21849476 Harvey et al. 2011: cdc55? causes nearly quantitative hyperphosphorylation of Swe1 in vivo; 21119008: To test this model, we deleted the CDC55 (PPh21/2 regulatory subunit) gene in the cdk1-Y19F zds1? zds2? cells. This deletion caused premature phosphorylation of Swe1, loss of hypophosphorylated forms of Swe1, and accumulation of Swe1 in a partially phosphorylated form, as we observed in …
PPH21	MIH1	YDL134C	YMR036C	Dephosphorylation	2	6.69485																		18316413 Pal et al. 2008: purified PP2A Cdc55 was able to dephosphorylate Mih1 in vitro													18316413 Pal et al. 2008: A temperature-sensitive allele of PPH22 in a pph21 ? pph3 ? background caused loss of the dephosphorylated forms of Mih1 and the appearance of hyperphosphorylated forms, even at the permissive temperature; 21119008: In cdk1-Y19F control cells, Mih1 underwent dephosphorylation as cells entered mitosis, as previously observed in wild-type cells ( Pal et al. , 2008 ) ( Figu…
PKH2	PKC1	YOL100W	YBL105C	Phosphorylation	1	9.61025																		10567559:Inagaki M et al (1999) Pkh2 phosphorylates Pkc1 (787-1151) in vitro.;11726514:Friant S et al (2001) Pkh2 phosphorylates Pkc1 in vitro and Pkh2 kinase activity is increased by phytosphingosine.;					10567559:Inagaki M et al (1999) pkc1 and pkh1D398G,pkh2 mutants share cell lysis defect, which is rescued by osmo-stabilizer.;			10567559:Inagaki M et al (1999) Pkc1p T983 (conserved Thr residue in activation site) is phosphorylated by Pkh2p in vitro.;				10567559:Inagaki M et al (1999) Pkc1p kinase activity during heat shock is reduced in pkh1D398G, pkh2 null mutant background.;
PKH2	PIL1	YOL100W	YGR086C	Phosphorylation	1	18.4609											11805837:by Ho et al (2002);							15016821:Zhang et al (2004) Pil1p is phosphorylated by Pkh2p in vitro.;		15016821:Zhang et al (2004) Deletion of Pil1 and Lsp1 partially rescues high temperature myriocin sensitivity of pkh1D398G pkh2 mutant.;							18034155:Walther TC et al (2007) - Non-phosphorylatable Pil1-4A (S45, 59, 230, 233A) mutant shows increased eisosome size (which is organized by Pil1), as seen in pkh1-ts pkh2 double mutant. - Phospho-mimicking Pil-4D (S45, 59, 230, 233D) mutant shows decreased eisosome size, as seen in cells overexpressing Pkh1 or Pkh2.;	18296441:Luo G et al (2008) Hyperphosphorylated species of Pil1, which disappear in pkh1-ts pkh2 double mutant, show these phosphorylated sites by mass-spec in wild-type cells : T233, S41, S265 and S6.;			18034155:Walther TC et al (2007) - Pil1 phosphorylation is reduced pkh1-ts pkh2 null double mutant. - Pil1 phosphorylation is also increased in cells overproducing Pkh2.;18296441:Luo G et al (2008) Pil phospho-shift is absent in pkh1-ts pkh2 double mutant.;	18034155:Walther TC et al (2007) Pil1 localization to eisosomes is increased and eisosome marked by Pil1 shows abnormal organization in pkh1-ts pkh2 double mutant.;18296441:Luo G et al (2008) Pil1 localization to eisosomes is unevenly organized in pkh1-ts pkh2 double mutant.;
PKH2	SCH9	YOL100W	YHR205W	Phosphorylation	2	5.20306					19269370:Fiedler D. et al, (2009);						21460040	21460040:C-terminal V5 epitope kinase probed a yeast proteome microarray (GST-fused). Fasolo J. et al, (2011);						15840588:Liu K et al (2005) Activated Pkh2 (by phytosphingosine) phosphorylates Sch9 in vitro.;
PKH2	YPK1	YOL100W	YKL126W	Phosphorylation	2	5.34539																		16478726: Pkh1p and Pkh2p are also able to phosphorylate in vitro the yeast Pkc1p ( protein kinase C ) and the functionally redundant highly similar SGK homologues Ypk1p and Ypk2p ( Fig . 8C )	12221112:Roelants FM et al (2002) ypk1 and pkh2 mutants are synthetic sick.;				11807089:deHart AK et al (2002) ypk1 mutant and pkh1 pkh2 double mutant are defective in endocytosis.;
PKH2	YPK2	YOL100W	YMR104C	Phosphorylation	2	7.44554																		16478726: Pkh1p and Pkh2p are also able to phosphorylate in vitro the yeast Pkc1p ( protein kinase C ) and the functionally redundant highly similar SGK homologues Ypk1p and Ypk2p ( Fig . 8C )							12221112: Pkh2 and Ykr2 are able to enter a compartment (the nucleus) from which Pkh1 and Ypk1 are normally excluded					12221112:Roelants FM et al (2002) Phosphotransferase activity of YPK2 strongly depends on PKH2.;
PKH2	LSP1	YOL100W	YPL004C	Phosphorylation	1	15.5214											11805837:by Ho et al (2002);	21460040:C-terminal V5 epitope kinase probed a yeast proteome microarray (GST-fused). Fasolo J. et al, (2011);						15016821:Zhang et al (2004) Lsp1p is phosphorylated by Pkh2p in vitro.;		15016821:Zhang et al (2004) Deletion of Pil1 and Lsp1 partially rescues high temperature myriocin sensitivity of pkh1D398G pkh2 mutant.;					18034155:Walther TC et al (2007) Pkh2 co-localizes with Lsp1 in eisosomes.;						18296441:Luo G et al (2008) Lsp1 phospho-shift is absent in pkh1-ts pkh2 double mutant.;	18296441:Luo G et al (2008) Lsp1 localization to eisosomes is unevenly organized in pkh1-ts pkh2 double mutant.;
PKH1	PKC1	YDR490C	YBL105C	Phosphorylation	1	6.30795																		11726514:Friant S et al (2001) Pkh1 phosphorylates Pkc1 in vitro and Pkh1 kinase activity is increased by phytosphingosine.;					10567559:Inagaki M et al (1999) pkc1 and pkh1D398G,pkh2 mutants share cell lysis defect.;							10567559:Inagaki M et al (1999) Pkc1p kinase activity during heat shock is reduced in pkh1D398G, pkh2 null mutant background.;
PKH1	PIL1	YDR490C	YGR086C	Phosphorylation	1	20.4745										11283351:by Ito et al (2001);	11805837:by Ho et al (2002);16554755:by Krogan et al (2006);17200106:by Collins SR. et al, (2007);							15016821:Zhang et al (2004) Pil1p is phosphorylated by Pkh1p in vitro.;		15016821:Zhang et al (2004) Deletion of Pil1 and Lsp1 partially rescues high temperature myriocin sensitivity of pkh1D398G pkh2 mutant.;							18034155:Walther TC et al (2007) - Non-phosphorylatable Pil1-4A (S45, 59, 230, 233A) mutant shows increased eisosome size (which is organized by Pil1), as seen in pkh1-ts pkh2 double mutant. - Phospho-mimicking Pil-4D (S45, 59, 230, 233D) mutant shows decreased eisosome size, as seen in cells overexpressing Pkh1 or Pkh2.;	18296441:Luo G et al (2008) Hyperphosphorylated species of Pil1, which disappear in pkh1-ts pkh2 double mutant, show these phosphorylated sites by mass-spec in wild-type cells : T233, S41, S265 and S6.;			18034155:Walther TC et al (2007) - Pil1 phosphorylation is reduced pkh1-ts pkh2 null double mutant. - Pil1 phosphorylation is also increased in cells overproducing Pkh1.;18296441:Luo G et al (2008) Pil phospho-shift is absent in pkh1-ts pkh2 double mutant.;	18034155:Walther TC et al (2007) Pil1 localization to eisosomes is increased and eisosome marked by Pil1 shows abnormal organization in pkh1-ts pkh2 double mutant.;18296441:Luo G et al (2008) Pil1 localization to eisosomes is unevenly organized in pkh1-ts pkh2 double mutant.;
PKH1	SCH9	YDR490C	YHR205W	Phosphorylation	1	12.1792						19269370:Fiedler D. et al, (2009);										21531713:N-terminal GST fusion of the Sch9 protein was expressed in E. coli, purified and incubated with yeast extract containing Pkh1-HA. After isolation of GST-Sch9, Pkh1-HA could be recovered indicating that these proteins interact. Voordeckers et al, (2011).;		15840588:Liu K et al (2005) Activated Pkh1 (by phytosphingosine) phosphorylates Sch9 in vitro.;21531713:Voordeckers et al, (2011).;								21531713:In an in vitro kinase assay, mutation of T570 to alanine strongly reduced Sch9 phosphorylation by purified Pkh1 (Pkh1 phosphorylates GST-Sch9 in vitro). Voordeckers et al, (2011).;					21531713:A phosphospecific antibody was raised against Sch9 T570. In the mutant background pkh1-ts, pkh2-delete at 35C abolished phosphorylation while phosphorylation was detectable at 24C. Voordeckers et al, (2011).;
PKH1	TPK1	YDR490C	YJL164C	Phosphorylation	2	17.0794														21531713:Using an in vitro pull down assay, the authors demonstrated interaction between yeast Pkh1-HA and GST-Tpk1. Voordeckers et al, (2011).;		21531713:Using an in vitro pull down assay, the authors demonstrated interaction between yeast Pkh1-HA and GST-Tpk1. Voordeckers et al, (2011).;22957732:Purified GST-fusion Tpk1 was incubated with crude extracts of yeast cells expressing Pkh1-HA and blotted using anti-HA. Haesendonckx S et al, (2012);		21531713:Catalytically inactive GST-Tpk1(K116M) incubated with purified Pkh1-HA resulted in phosphorylation as detected by radiography. Voordeckers K et al, (2011);								21531713:Catalytically inactive GST-Tpk1(K116M) is phosphorylated in vitro by Pkh1-HA, but this phosphorylation is significantly reduced in Tpk1(K116M,T241A) mutant. Voordeckers K et al, (2011);			21531713:Tpk1 phosphorylation at T241 is drastically reduced in Pkh1-ts, pkh2Î”, pkh3Î” mutant at high temperature. Voordeckers K et al, (2011);		21531713:Tpk1 phosphorylation at T241 is drastically reduced in Pkh1-ts, pkh2Î”, pkh3Î” mutant at high temperature. Voordeckers K et al, (2011);
PKH1	YPK1	YDR490C	YKL126W	Phosphorylation	1	14.5505																		15840588:Liu K et al (2005) Activated Pkh1 (by phytosphingosine) phosphorylates Ypk1 in vitro.;10074427:Casamayor A et al (1999) Pkh1 can phosphorylate Ypk1 in vitro. ( Pkh1 can also phosphorylate Ypk1 homolog in rat, SGK);				12221112:Roelants FM et al (2002) Absence of Pkh1 alleviates the toxicity of constitutively active Ypk1.;10074427:Casamayor A et al (1999) Overproduction of PKh1 suppresses ypk1-1 (ts) ypk2 double mutant growth defect.;	10825204:Sun Y et al (2000) Overexpression of Ypk1 gives resistance to ISP-1, sphingolipid biosynthesis inhibitor. The same resistance phenotype is seen when Pkh1 is overexpressed.;11807089:deHart AK et al (2002) ypk1 mutant and pkh1 pkh2 double mutant are defective in endocytosis.;12196392:Gelperin D et al (2002) ypk1 and pkh1 are sensitive to rapamycin.;			10074427:Casamayor A et al (1999) Ypk1 T504D can no longer be phosphorylated by Pkh1.;				12221112:Roelants FM et al (2002) Phosphotransferase activity of YPK1 depends on PKH1.;10074427:Casamayor A et al (1999) Pkh1 activates Ypk1 kinase activity.;	10074427:Casamayor A et al (1999) Ypk1 phosphorylation is reduced in pkh1 mutant in vivo.;
PKH1	TPK3	YDR490C	YKL166C	Phosphorylation	1	13.5732											11805837:by Ho et al (2002);					22957732:Purified GST-fusion Tpk3 was incubated with crude extracts of yeast cells expressing Pkh1-HA and blotted using anti-HA. However, this interaction was weak, and not dependent on the PIF pocket of Pkh1. Haesendonckx S et al, (2012);		22957732:Catalytically inactive GST-Tpk3 was incubated with purified Pkh1-HA and detected for presence of phospholabeled ATP. Haesendonckx S et al, (2012);											22957732:GFP-Tpk3-His6x was phosphorylated at the homologous position (at T242) of GFP-Tpk1-His6x which was previously shown to be Pkh1 dependent. Haesendonckx S et al, (2012);		22957732:Phosphorylation of Tpk3 is abolished at non-permissive temperature in a Pkh1-ts, pkh2Î”, pkh3Î” strain. Haesendonckx S et al, (2012);
PKH1	YPK2	YDR490C	YMR104C	Phosphorylation	1	7.18759																		15840588:Liu K et al (2005) Activated Pkh1 (by phytosphingosine) phosphorylates Ypk2 in vitro.;				10074427:Casamayor A et al (1999) Overproduction of PKh1 suppresses ypk1-1 (ts) ypk2 double mutant growth defect.;								12221112:Roelants FM et al (2002) Phosphotransferase activity of YPK2 weakly depends on PKH1.;
PKH1	LSP1	YDR490C	YPL004C	Phosphorylation	1	15.4826											11805837:by Ho et al (2002);16554755:by Krogan et al (2006);							15016821:Zhang et al (2004) Lsp1p is phosphorylated by Pkh1p in vitro.;		15016821:Zhang et al (2004) Deletion of Pil1 and Lsp1 partially rescues high temperature myriocin sensitivity of pkh1D398G pkh2 mutant.;					18034155:Walther TC et al (2007) Pkh1 co-localizes with Lsp1 in eisosomes.;						18296441:Luo G et al (2008) Lsp1 phospho-shift is absent in pkh1-ts pkh2 double mutant.;	18296441:Luo G et al (2008) Lsp1 localization to eisosomes is unevenly organized in pkh1-ts pkh2 double mutant.;
PKH1	TPK2	YDR490C	YPL203W	Phosphorylation	1	13.8209																22957732:Purified GST-fusion Tpk2 was incubated with crude extracts of yeast cells expressing Pkh1-HA and blotted using anti-HA. Haesendonckx S et al, (2012);		22957732:Catalytically inactive GST-Tpk2 was incubated with purified Pkh1-HA and phosphorylation was detected by phospholabeled ATP. Haesendonckx S et al, (2012);											22957732:GFP-Tpk2-His6 tag-purified was phosphorylated at the homologous position (at T224) as GFP-Tpk1-His6, which is shown to be Pkh1 dependent. Haesendonckx S et al, (2012);	22957732:Compared to wild-type cells, Tpk2-Bcy1 interaction is reduced in Pkh1-ts, pkh2Î”, pkh3Î” strains, and abolished at non-permissive temperature. Haesendonckx S et al, (2012);	22957732:Tpk2 phosphorylation is abolished at restrictive temperature in a Pkh1-ts, pkh2Î”, pkh3Î” strain. Haesendonckx S et al, (2012);
PKC1	URA7	YBL105C	YBL039C	Phosphorylation	2	6.69485																		8626655:Yang et al (1996) Ura7p is phosphorylated by Pkc1p in vitro.;12709422:Choi et al (2003) Ura7p is phosphorylated by Pkc1p in vitro.;													8626655: If Pkc1p mediated phosphorylation of CTP synthetase (Ura7) in vivo, then the ratio of the labels found in CTP synthetase (Ura7) would be expected to change in response to Pkc1p levels. Indeed, this ratio was reduced in pkc1 mutant cells and elevated in cells that overexpressed Pkc1p when compared with cells that were wild-type for Pkc1p expression
PKC1	OPI1	YBL105C	YHL020C	Phosphorylation	1	8.66444																		11395523:Sreenivas et al (2001) PKC1 phosphorylates OPI1 in vitro.;		18842580:Nunez LR (2008) Deletion of OPI1 suppresses the inositol auxotroph phenotype of pkc1 mutant (data not shown).;						11395523:Sreenivas et al (2001) OPI1 is phosphorylated by PKC1 in vitro at S26 residue.;
PKC1	BCK1	YBL105C	YJL095W	Phosphorylation	1	15.3591					20093466:by Costanzo M. et al, (2010) YBL105C_tsq539 as query, YJL095W as array. Score : -0.324. P-value : 9.57E-11. ;22282571:YBL105C_tsq539 as query and array, YJL095W. Score=-0.324, P-value=9.57E-11 Sharifpoor et al, (2012);		20093466:by Costanzo M. et al, (2010) YBL105C_tsq539, YJL095W. Score : 0.467. ;											7874200:Levin DE et al (1994) PKC1 phosphorylates BCK1 in vitro. (*Gel not shown);		1729597:Lee KS et al (1992) Hyperactive and dominant BCK1-20 (also BCK1-10, 11, 16, 19) allele suppresses pkc1 null and ts alleles.;14610085:Harrison JC et al (2004) pkc1 lethality is suppressed by BCK1-20 allele.;	18806213:Krause SA et al (2008) Overproduction of dominant negative, kinase dead allele of PKC1 in bck1 deletion mutant leads to lethality.;	8152413:Yoshida S et al (1994) Overexpression of PKC1 can suppress bck1 null allele sensitivity on staurosporine.;16157662:Zanelli CF et al (2005) Overexpression of BCK1-20 can suppress pkc1 growth sensitivity.;	1729597:Lee KS et al (1992) temperature sensitive cell lysis defect;14665455:Reinoso-Martin C et al (2003) pkc1 and bck1 mutants show hypersensitivity to casofungin.;11283616:Harrison JC et al (2001) pkc1 and bck1 show defects in morphogenesis-checkpoint-mediated G2 delay in response to actin perturbation (latrunculin B).;18806213:Krause SA et al (2008) bck1 is sensitive to staurosporine.;1566451…		17164236:Fairn GD et al (2007) PKC1 and BCK1 localizes to mitochondria after treatment with farnesol.;	8207005:Watanabe M et al (1994) BCK1 Ser939 peptide is phosphorylated by Pkc1p in vitro (LKRGN*SKRWSSTSAAD). Phospho-site is determined by phosphoamino acid analysis and microsequencing.;
PKC1	CKI1	YBL105C	YLR133W	Phosphorylation	1	6.61503																		15919656:Choi et al (2005) CKI1 is phosphorylated by PKC1 in vitro at S25 and S30 residue.;								15919656:Choi et al (2005) CKI1 is phosphorylated by PKC1 in vitro at S25 and S30 residue.;
PHO85	SHS1	YPL031C	YDL225W	Phosphorylation	1	14.743		16330754:Dephoure N (2005);	21177495:Deletion/inhibition of kinase shows reduced phosphorylation of target in vivo by mass spectrometry. Bodenmiller B et al, (2010);															18431499:Egelhofer 2008;									18431499:Egelhofer 2008;				18431499:Egelhofer 2008;
PHO85	REG1	YPL031C	YDR028C	Phosphorylation	1	4.63687		16330754:Dephoure N (2005);	21177495:Deletion/inhibition of kinase shows reduced phosphorylation of target in vivo by mass spectrometry. Bodenmiller B et al, (2010);
PHO85	SWI5	YPL031C	YDR146C	Phosphorylation	1	10.2426															10692159:2-hybrid interaction between SWI5 and PCL2. Measday 2000;	10692159:Measday 2000;		10692159:Measday 2000;	9529390:Aerne 1998;		10692159:Overexpression of SWI5 is toxic in a pho85 delete. Measday 2000;
PHO85	SSD1	YPL031C	YDR293C	Phosphorylation	1	5.84207	16319894:by Ptacek et al (2005);	16330754:Dephoure N (2005);	21177495:Deletion/inhibition of kinase shows reduced phosphorylation of target in vivo by mass spectrometry. Bodenmiller B et al, (2010);
PHO85	RGA2	YPL031C	YDR379W	Phosphorylation	1	17.9297	16319894:by Ptacek et al (2005);													17853895:Sopko 2007 ;				17853895:Sopko 2007 ;			16455487:Sopko R. et al, (2006);17853895:Sopko 2007 ;				17853895:Sopko 2007 ;		17853895:Sopko 2007 ;	17853895:Sopko 2007 ;			17853895:Sopko 2007 ;
PHO85	RVS167	YPL031C	YDR388W	Phosphorylation	1	21.0591		16330754:Dephoure N (2005);												9843683:CoIP between Rvs167 and Pcl2 Lee 1998;	9843683:2-hybrid interaction between PCL2 and RVS167 Lee 1998;	9843683:In vitro translated Pcl2 binds to Rvs167. Lee 1998;		9843683:Lee 1998;12857883:Friesen 2003;			9843683:RVS167 is SDL in pho85 delete. Lee 1998;		9843683:Lee 1998;						12857883:Phosphorylation sites identified using phosphopeptide mapping. Friesen 2003;		9843683:Lee 1998;
PHO85	GCN4	YPL031C	YEL009C	Phosphorylation	1	12.2177																		12101234:Both in vitro kinase assay and immunoprecipitated kinase assay. Shemer R (2002) ;12101234:Shemer R (2002) ;10712509:Both in vitro kinase assay and immunoprecipitated kinase assay. Meimoun A (2000);18794371:Aviram 2008;			12101234:GCN4 oe toxic in pcl5 mutant Shemer R (2002) ;10712509:Meimoun A (2000) ;16455487:Sopko R. et al, (2006);			12101234:Shemer R (2002) ;10712509:Gcn4 stabilized in pho85 delete Meimoun A (2000) ;12455686:Gcn4 stabilized in pho85 delete. Pries 2002;			12101234:Shemer R (2002) ;10712509:Meimoun A (2000) ;			11331604:Gcn4 is stabilized in absence of SSN3. Chi 2001 ;
PHO85	RIM15	YPL031C	YFL033C	Phosphorylation	1	17.9701											11805837:by Ho et al (2002);			16308562:Wanke V (2005);				16308562:Wanke V (2005);		15926040:rim15 delete suppresses pho85 delete growth defect on glycerol Swinnen E (2005) ;				16308562:Pho85 antagonizes Rim15-dependent G0 program Wanke V (2005);							16308562:Wanke V (2005);	16308562:Wanke V. et al, (2005) Pho85 phosphorylation of Rim15-GFP stimulates it's cytoplasmic retention;
PHO85	PHO4	YPL031C	YFR034C	Phosphorylation	1	25.0909	16319894:by Ptacek et al (2005);	16330754:Dephoure N (2005);														14659740:Pho4 binds to Pho80-Pho85 in an in vitro pulldown assay. Byrne 2004;		8539622:O'Neill EM (1996) ;8108735:Immunoprecipitated Pho85 phosphorylates Pho4 Kaffman A (1994) ;9725902:Nishizawa M (1998) ;18059263:Lee YS (2008) ;7973730:Espinoza FH (1994);9529390:IPed Pcl9-Pho85 phosphorylates Pho4 in vitro. Aerne 1998 ;9593297:IPed Pcl9-Pho85 phosphorylates Pho4 in vitro. Tennyson 1998;11069666:IPed Pcl7 phosphorylates Pho4 in vitro. Lee 2000;9584169:Huang 1998;10490639:Pc…		9537389:pho4 suppresses pho85 aminoglycoside sensitivity Wickert S (1998);12077337:pho4 delete suppresses pho80 delete defect in growth on sorbitol, 4-NQO, cycloheximide, G418, and in endocytosis. Huang 2002 ;18408055:pho4 delete partially restores SNZ1 expression in pho85 delete. Nishizawa 2008;	16455487:Sopko R. et al, (2006);					8539622:O'Neill EM (1996) ;			14659740:Byrne 2004;		8108735:Kaffman A (1994) ;	8539622:O'Neill EM (1996) ;9853758:Kaffman (1998);15738404:Kung C (2005);
PHO85	ATG1	YPL031C	YGL180W	Phosphorylation	1	4.81269	16319894:by Ptacek et al (2005);																			11486014:atg1 delete suppresses pho85 delete defect in induction of autophagy Wilson WA (1999) ;		11486014:High copy ATG1 suppresses glycogen accumulation defect in snf1 pcl8 pcl10. Wang 2001;
PHO85	PHO81	YPL031C	YGR233C	Phosphorylation	1	25.2665	16319894:by Ptacek et al (2005);	16330754:Dephoure N (2005);								18719252:by Yu H. et al. (2003);	16429126:by Gavin et al (2006);16554755:by Krogan et al (2006);11805837:by Ho et al (2002);17200106:by Collins SR. et al, (2007);20489023:Breitkreutz A. et al, (2010);			7957107:coIP between Pho80 and Pho81 (Pho85 not tested) Hirst 1994;11533256:CoIP between Pho81 and Pho80 when cells grown in low phosphate medium but not high phosphate medium. Huang 2001;7973731:Schneider KR 1994;	9032248:Measday V (1997);7823964:2 hybrid Ogawa 1995;11069666:2-hybrid interaction between PCL7 and PHO81. Lee 2000;	18059263:Lee YS (2008) ;		15057567:Waters NC (2004);		15926040:pho85 delete suppresses pho81 delete starvation response Swinnen E (2005);				15127225:pho81 alanine mutant has reduced acid phosphatase activity Knight j (2004);								11533256:Localization of Pho80 to nucleus depends on Pho80 but not Pho85. Huang 2001;
PHO85	RIM101	YPL031C	YHL027W	Phosphorylation	1	10.5002			21177495:Deletion/inhibition of kinase shows reduced phosphorylation of target in vivo by mass spectrometry. Bodenmiller B et al, (2010);															20382759: Nishizawa 2010 ;		20382759:rim101 delete suppresses growth defect of pho85 delete at pH 7.8. Nishizawa 2010 ;			20382759:Pho85 needed for maximal Rim101 repressor activity. Nishizawa 2010 ;									20382759:PHO85 required for nuclear exclusion of Rim101. Nishizawa 2010 ;
PHO85	NCP1	YPL031C	YHR042W	Phosphorylation	1	8.0126														15082539:Keniry ME. et al, (2004) GST-Pcl1 (bacteria) pull down;	15082539:Keniry ME. et al, (2004) Two-hybrid screen with Pcl1 as bait;			15082539:Keniry ME. et al, (2004) Pcl1-pho85 complex was purified from yeast;
PHO85	PCL5	YPL031C	YHR071W	Phosphorylation	1	15.6532														16611745:Bomeke K (2006) ;	9032248:Measday 1997;	9032248:Measday 1997;		18794371: Aviram 2008 ;		20417603:pho85 delete suppresses the autophagic defect in pcl5 delete pho80 delete. Yang 2010 ;		18794371:Overexpression of PHO85 leads to appropriate levels of Pcl5 degradation. Aviram 2008 ;		18794371:Pcl5 protein levels high in pho85 delete. Aviram 2008 ;18794371:Degradation of Myc13-tagged Pcl5 expressed from its native promoter requires Pho85 activity. Aviram 2008;
PHO85	NPA3	YPL031C	YJR072C	Phosphorylation	1	9.2178	16319894:by Ptacek et al (2005);													15082539:Keniry ME. et al, (2004) GST-Pcl1 (bacteria) pull down;	15082539:Keniry ME. et al, (2004) Two-hybrid screen with Pcl1 as bait;			15082539:Keniry ME. et al, (2004) Pcl1-pho85 was purified from yeast;
PHO85	ASH1	YPL031C	YKL185W	Phosphorylation	1	10.5321																		11703659:McBride 2001;		11703659:ash1 delete suppresses defect in mating-type switching in pho85 delete. McBride 2001;										10692159:increased expression of ASH1 in pho85 delete Measday 2000;11703659:Ash1 stabilized in pho85 delete. McBride 2001;		11703659:Ash1 mislocalized to mother cells in pho85 delete. McBride 2001;
PHO85	SIC1	YPL031C	YLR079W	Phosphorylation	1	11.4513																		9725902:Immunoprecipitated GST-Pho85 phosphorylates Sic1. Nishizawa M (1998);20417603: Yang 2010 20417603;	9529390: Aerne 1997 ;	9725902:sic1 rescues pho85 cln1 cln2 Nishizawa M (1998) ;	9725902:SIC1 with 1/3 phosphorylation sites changed to A is SDL in pho85 Nishizawa M (1998) 9725902;	20417603:CLG1 overexpression suppresses SIC1 overexpression toxicity. Yang 2010 ;		9725902:Nishizawa M (1998);16964260:Wysocki R (2006);20417603:Sic1 stabilized in pho85 delete. Yang 2010 ;
PHO85	MMR1	YPL031C	YLR190W	Phosphorylation	2	7.80874											16554755:by Krogan et al (2006);20489023:Breitkreutz A. et al, (2010);				12006994: The interaction of PAP1 and YLR190w/MMR1 was confirmed by both two-hybrid assay and GST pull-down assay in vitro			12006994: The PAP1-PHO85 kinase complex obtained from the immunoprecipitates could phosphorylate GST-YLR190w/MMR1 expressed in E.coli
PHO85	GSY2	YPL031C	YLR258W	Phosphorylation	1	16.3004										18719252:by Yu H. et al. (2003);9584169:PCL10 has 2-hybrid interaction with GSY2. Huang 1998;	20489023:Breitkreutz A. et al, (2010);							10490639:Both in vitro kinase assay and immunoprecipitated kinase assay. Wilson WA (1999) ;9584169:Huang 1998;10874034:Pederson 2000;			16455487:Sopko R. et al, (2006);			8754836:Huang D (1996) ;9584169:Huang 1998;			8754836:Huang D (1996) ;			8722762:GSY2-lacZ upregulated in pho85 delete. Timblin 1996 ;15221454:GSY2 expression up in pho85 delete. Enjalbert 2004;
PHO85	VIP1	YPL031C	YLR410W	Phosphorylation	1	5.84207	16319894:by Ptacek et al (2005);	16330754:Dephoure N (2005);	21177495:Deletion/inhibition of kinase shows reduced phosphorylation of target in vivo by mass spectrometry. Bodenmiller B et al, (2010);
PHO85	PAH1	YPL031C	YMR165C	Phosphorylation	1	20.4972	16319894:by Ptacek et al (2005);	16330754:Dephoure N (2005);																22334681:Recombinant Pah1p and Pho85-Pho80 were expressed in E.coli and incubated in an in vitro kinase assay with radiolabeled ATP. Phosphorimaging analysis of reaction products were resolved on SDS-PAGE and Pah1 is shown to be a substrate of Pho85-Pho80 complex - but is a poor substrate of Pho85 alone. Choi HS et al, (2012);								22334681:Recombinant Pah1 was phosphorylated with Pho85-Pho80, separated by SDS-PAGE and in-gel trypsin digested for mass spectrometry. S168, S602 and S748 were identified as phosphorylation sites. In vitro site directed mutagenesis confirmed S110, S114, S168, S602, S723, S744 and S748 as phosphorylated when analyzed by SDS-PAGE. Choi HS et al, (2012);	22334681:Single site mutagenesis showed that S110, S114 and S168 mutations to alanines caused a great reduction of Pah1 amounts - similar to cells lacking Pho85. Choi HS et al, (2012);				22334681:Detection of phosphorylated Pah1 was barely detected using anti-MPM2 antibodies in cells lacking Pho85 as opposed to wild-type. The authors note that the amount of Pah1 is reduced in these cells. Choi HS et al, (2012);	22334681:In wild type cells, 16% of Pah1 is associated with membranes, whereas in cells lacking Pho85, 78% of Pah1 are associated with membranes. Choi HS et al, (2012);
PHO85	GLC8	YPL031C	YMR311C	Phosphorylation	1	11.2239	16319894:by Ptacek et al (2005);	16330754:Dephoure N (2005);	21177495:Deletion/inhibition of kinase shows reduced phosphorylation of target in vivo by mass spectrometry. Bodenmiller B et al, (2010);								11805837:by Ho et al (2002);							12407105:Tan YS (2003) ;
PHO85	CRZ1	YPL031C	YNL027W	Phosphorylation	2	8.51738	16319894:by Ptacek et al (2005);																	16455487: Both full-length Crz1p and a region of Crz1p (amino acids 181û340) possessing five potential sites were excellent in vitro substrates for Pho80p-Pho85p.			16455487:Sopko R. et al, (2006);											16455487: Pho80p-Pho85p affected GFP-Crz1p localization (Figure 6C). After adaptation to calcium stress, Crz1p relocalizes from the nucleus to the cytoplasm
PHO85	BNI4	YPL031C	YNL233W	Phosphorylation	1	16.3786														19458192:Zou 2009 ;				19458192: Zou 2009 ;			16455487:Sopko R. et al, (2006);19458192:expression of BNI4 toxic in pcl1 delete pcl2 delete. Zou 2009 ;						19458192:Zou 2009 ;				19458192: Zou 2009 ;	19458192:Zou 2009 ;
PHO85	PCL1	YPL031C	YNL289W	Phosphorylation	1	11.5347	16319894:by Ptacek et al (2005);										20489023:Breitkreutz A. et al, (2010);			7973730:Espinoza FH (1994) ;	9032248:Measday V (1997);	9032248:Measday V (1997);						11139490:high copy PCL1 suppresses pho85-9 cln1 cln2 Lenburg ME (2001) ;
PHO85	PHO80	YPL031C	YOL001W	Phosphorylation	1	25.0973										18719252:by Yu H. et al. (2003);	16429126:by Gavin et al (2006);17200106:by Collins SR. et al, (2007);20489023:Breitkreutz A. et al, (2010);			15057567:Waters NC (2004);8108735:Kaffman A (1994) ;15057567:Waters NC (2004) 15057567 ;15057567:Waters 2004;	7565699:Santos 1995;	7565699:Santos 1995;18042456:co-crystal Huang 2007;		15057567:Immunoprecipitated kinase assay. Waters NC (2004);		7642701:vac5-1 (truncated allele of PHO80) suppresses pho85 delete for vacuole inheritance. Nicolson 1995;20417603:pho85 delete suppresses the autophagic defect in pcl5 delete pho80 delete. Yang 2010 ;		11139490:Lenburg ME (2001) ;2269431:High copy PHO85 partially suppresses pho80-1 defect in repressing PHO5 gene expression. Gilliquet V (1990) ;2122235:Madden 1990;	8099891: Gilliquet V (1993);15057567:Waters NC (2004) ;2122235:Madden 1990;18033801:Both accumulate inorganic polyphosphate. Both hypersensitive to cordycepin. Holbein 2008;			15057567:Waters NC (2004);	15057567:Waters NC (2004);
PHO85	HMS1	YPL031C	YOR032C	Phosphorylation	1	8.0126														15082539:Keniry ME. et al, (2004) GST-Pcl1 (bacteria) pull down;	15082539:Keniry ME. et al, (2004) Two-hybrid screen with Pcl1 as bait;			15082539:Keniry ME. et al, (2004) Pcl1-pho85 was purified from yeast;
PHO85	WHI5	YPL031C	YOR083W	Phosphorylation	1	7.93721	16319894:by Ptacek et al (2005);													19823668:Huang 2009 ;				19823668:Both in vitro kinase assay and immunoprecipitated kinase assay. Huang 2009 ;			19823668:Huang, D. 2009;16455487:Sopko R. et al, (2006);19823668:Overexpression of WHI5 in pho85 delete is toxic. Huang 2009 ;
NPR1	NPR1	YNL183C	YNL183C	Phosphorylation	1	10.0263																		18621925:Annan RB et al, (2008) Autophosphorylation;								18980262:Gander S et al, (2008) Npr1 undergoes autophosphorylation that was mapped to three distinct serines in the N-terminal domain of which Ser257 appears to be the main autophosphorylation site;	18980262:Gander S et al, (2008) Npr1 undergoes autophosphorylation that was mapped to three distinct serines in the N-terminal domain of which Ser257 appears to be the main autophosphorylation site. Site-directed mutagenesis confirmed the mass spectral assignments of the autophosphorylation sites and shows that Ser257 is specifically involved in forming an in vitro substrate-binding site;
NPR1	LDB19	YNL183C	YOR322C	Phosphorylation	2	8.07792																		22118465: Finally, we were able to demonstrate that Art1 is a substrate for active Npr1 kinase but not a kinase dead mutant in vitro (Figure 3I)										22118465: we compared the phosphoproteome of wild-type yeast cells treated with rapamycin to that of Dnpr1 cells treated with rapamycin in order to identify modifications that are dependent on Npr1 kinase activity (Table 1)... One of the candidates identified by this approach was Art1 (LDB19)			22118465: Interestingly, Art1 (Ldb19) protein recovered from Dnpr1 cells did not exhibit the phosphoshift observed in wild-type cells (Figure 3F, lanes 3 and 4).
NNK1	GDH2	YKL171W	YDL215C	Phosphorylation	2	5.38185											20489023:Breitkreutz A. et al, (2010);							20489023: Gdh2 was phosphorylated by Nnk1 complexes in vitro
NEM1	PAH1	YHR004C	YMR165C	Dephosphorylation	2	12.7007																		15889145 Santos-Rosa et al. 2005: Puri?ed Smp2/Pah1 was then incubated with IgG-Sepharose beads containing Nem1-PtAûSpo7 complex in vitro. The Smp2 doublet collapses down to a faster migrating form in a phosphatase inhibitor-dependent manner (Figure 3D). Importantly, the Nem1[D257A]ûSpo7 complex containing the phosphoacceptor mutant was inactive in this assay showing that this mobility shift depe…							20876142 Karanasios et al. 2010: Indeed, although Spo7p-Cherry (regulatory unit of NEM1) showed an ER localization in raffinose media, it colocalized with membrane-bound Pah1p-GFP in GAL-DGK1 cells			16968695 Ohara et al. 2006: Deletion of NEM1 increases phosphorylation on the Ser/Thr-Pro sites, indicating that the Nem1p-Spo7p complex is required in vivo for their dephosphorylation	16968695: We have previously shown that deletion of the NEM1-SPO7 phosphatase causes the appearance of a second Pah1p-PtA band of reduced electrophoretic mobility (Ref. 17 Fig. 1D). Substitution of Thr-723 or Ser-744 and Ser-748 with alanines abolished this mobility shift, suggesting that these phosphorylated residues are targeted by the Nem1p- Spo7p phosphatase complex in vivo.		15889145 Santos-Rosa et al. 2005:the reduced electrophoretic mobility band was stronger in extracts from the nem1Dspo7D strain (Figure 3C, lanes 3 and 4). These results show that Smp2/Pah1 is phosphorylated in vivo and that Nem1ûSpo7 is required for Smp2 dephosphorylation
MSG5	FUS3	YNL053W	YBL016W	Dephosphorylation	2	10.0589															22006927: To this end, the yeast two-hybrid assay was used. Msg5 was fused to the Gal4-DNA binding domain (Gal4BD), and the five MAPKs (Kss1, Fus3, Smk1, Slt2, and Hog1) as well as the pseudokinase Slt2 paralog Mlp1 (32) were fused to the Gal4 activation domain (Gal4AD)....As shown in Fig. 1A, only the yeast cells expressing Msg5 together with Kss1, Fus3, Slt2, or Mlp1 were able to grow on select…	22006927: Formation of a complex between Msg5 and the corresponding MAPK results in reconstitution of the Gal4 transcription factor and expression of the Gal4-dependent reporter genes HIS3, ADE2, and lacZ...As shown in Fig. 1A, only the yeast cells expressing Msg5 together with Kss1, Fus3, Slt2, or Mlp1 were able to grow on selective medium lacking adenine and histidine. In addition, expression o…		8306972: Treatment of FUS3 with GST -MSG5 for increasing time resulted in a progressive decrease in FUS3 phosphorylation and a concomitant loss of kinase activity (Figure 8A, lanes 2-4).												15192700: The msg5D mutation caused a large increase in the levels of active Fus3 and Mpk1 during vegetative growth; 8306972: We used an N-terminal fragment of the FARI protein as the FUS3-specific substrate (Errede et al. 1993, Peter et al. 1993). A stronger signal for FARI phosphorylation resulted when FUS3M was isolated from pheromone-induced cells which lack MSG5 than from cells which express…
MSG5	SLT2	YNL053W	YHR030C	Dephosphorylation	2	13.441															14703512: Two-hybrid Analysis of the Msg5 and Slt2 Interaction...Thus, Slt2 and Msg5 are capable of physically associating in vivo; 22006927: To this end, the yeast two-hybrid assay was used. Msg5 was fused to the Gal4-DNA binding domain (Gal4BD), and the five MAPKs (Kss1, Fus3, Smk1, Slt2, and Hog1) as well as the pseudokinase Slt2 paralog Mlp1 (32) were fused to the Gal4 activation domain (Gal4…	22006927: Formation of a complex between Msg5 and the corresponding MAPK results in reconstitution of the Gal4 transcription factor and expression of the Gal4-dependent reporter genes HIS3, ADE2, and lacZ...As shown in Fig. 1A, only the yeast cells expressing Msg5 together with Kss1, Fus3, Slt2, or Mlp1 were able to grow on selective medium lacking adenine and histidine. In addition, expression o…		14703512: Recombinant GST-Msg5 but not GST dephosphorylated GSTSlt2 that had been purified from heat-shocked yeast cells (Fig. 3). The mutant form GST-Msg5C319A retained some activity on Slt2 although much less pronounced than the wild type protein (Fig. 3).												15192700: The msg5D mutation caused a large increase in the levels of active Fus3 and Mpk1 (Slt2) during vegetative growth	10625705: Overexpression of MSG5 in a sac7Delta mutant eliminates the high Slt2 phosphorylation, and disruption of MSG5 in wild type cells results in increased phospho-Slt2 levels
MPS1	SPC72	YDL028C	YAL047C	Phosphorylation	2	6.34316		21700874:In vitro phosphorylation of centrosomal preparations as detected MS identification. Keck HM et al, (2011);																21700874
MPS1	MPS1	YDL028C	YDL028C	Phosphorylation	2	5.32629										17634282: Spindle 2-hybrid data set. Wong J. et al, (2007);								9436989: The corresponding in vitro kinase assay indicated that the precipitated myc-Mps1p protein kinase was active as noted by Mps1p autophosphorylation
MPS1	SPC110	YDL028C	YDR356W	Phosphorylation	1	15.4776											20489023:Breitkreutz A. et al, (2010);							11278681:Yeast purified GST-Mps1 could phosphorylate bacterial extracts containing 12xHIS-Spc110 as detected using radiolabeled ATP. Friedman DB et al, (2001);								11278681:Friedman et al (2007);	11278681:Friedman et al (2001);				17213332:Reduced phospho-shift in a mps1-1 mutant. Huisman et al. (2006).;
MPS1	MAD1	YDL028C	YGL086W	Phosphorylation	1	9.548																		8688079:Hardwick et al (1996);													8688079:Hardwick et al (1996);	20383151:Kwiatkowski et al (2010);
MPS1	SPC105	YDL028C	YGL093W	Phosphorylation	1	17.7506											20489023:Breitkreutz A. et al, (2010);			22521787:In mps1-1 strains, purified kinetochore particles incubated with ATP show a lack of phosphorylation, whereas in WT cells, Spc105, Dsn1 and Ndc80 are phosphorylated. This indicates that Mps1 must copurify. London N et al, (2012);				22521787:Recombinant GST-Mps1 phosphorylates Spc105-3GFP copurified with Dsn1-His-Flag. London N et al, (2012);								22521787:Purified kinetochore particles were treated with ATP and Spc105 phosphorylation was analyzed by mass spec. Mps1 is the major kinase responsible for Spc105 phosphorylation in purified kinetochore particles. Spc105-6A is much less phosphorylated in this assay. London N et al, (2012);	22521787:Bub1 cannot copurify with Spc105 when in Spc105-6A-9myc cells, whereas they can in WT Spc105. In inhibited Mps1 cells, Bub1 does not copurify with Spc105. London N et al, (2012);				22521787:Overexpression of Mps1 enhances Spc105 phosphorylation. Inhibition of Mps1 reduces Spc105 phosphorylation. London N et al, (2012);
MPS1	DAM1	YDL028C	YGR113W	Phosphorylation	1	7.96925																		16890524:Recombinant GST-Dam1 incubated with purified GST-Mps1 from yeast is phosphorylated as detected by Mass-Spec. Shimogawa MM et al, (2006);	11149931:Cheeseman et al (2001);10397771:Jones et al (1999);							16890524:GST-Dam1 was incubated with GST-Mps1 and sites were identified by mass spectrometric analysis. Mps1 was phosphorylated on S221, S13, S49, S217, and S232 by Mps1. Shimogawa MM et al, (2006);
MPS1	BUB1	YDL028C	YGR188C	Phosphorylation	1	9.56951																		24402315:MBP-Bub1(M), the middle region of Bub1, is phosphorylated in vitro by Mps1. London N et al, (2014);	10397771:Jones et al (1999);	12221113:Warren et al (2002);												22521787:Bub1-3GFP colocalizes with MTW1-mCherry (and to kinetochores) in strains arrested in mitosis by Cdc20 depletion and treated with nocodazole. When mps1-as1 is inhibited by 1NM-PP1, colocalization is severely compromised. London N et al, (2012);
MPS1	MOB1	YDL028C	YIL106W	Phosphorylation	1	10.0262										9436989:Luca et al (1998);				9436989:Luca et al (1998);	9528782:Komarnitsky et al (1998);			9436989:Luca et al (1998);
MPS1	NDC80	YDL028C	YIL144W	Phosphorylation	1	9.66839										17634282:Wong et al (2007);	20489023:Breitkreutz A. et al, (2010);			19300438:Kemmler et al (2009);22521787:In mps1-1 strains, purified kinetochore particles incubated with ATP show a lack of phosphorylation, whereas in WT cells, Spc105, Dsn1 and Ndc80 are phosphorylated. This indicates that Mps1 must copurify. London N et al, (2012);				19300438:The Ndc80 (Tid3) complex and Mps1 were individually purified from S. cerevisiae by tandem affinity purification and incubated with phospholabeled ATP. Samples were fractionated with SDS-PAGE and visualized by autoradiography. Ndc80 (Tid3) is phosphorylated by Mps1. Kemmler S et al, (2009);
MPS1	MLP2	YDL028C	YIL149C	Phosphorylation	2	6.34316		21700874:In vitro phosphorylation of centrosomal preparations as detected MS identification. Keck HM et al, (2011);																21700874
MPS1	SPC42	YDL028C	YKL042W	Phosphorylation	1	21.3844											20489023:Breitkreutz A. et al, (2010);			11827982:Castillo et al (2002);				11827982:Castillo et al (2002);19269975:Holinger EP et al, 2009;	11827982:Castillo et al (2002);12486115:Jaspersen et al (2002);15296722:Jaspersen SL et al, 2004;			11827982:Castillo et al (2002);			11827982:Castillo et al (2002);	19269975:Holinger EP et al, 2009 Mass spec Thr240;				19269975:Holinger EP et al, 2009 mps1-1 cells have reduced levels of Spc42 protein by western blot;	11827982:Castillo et al (2002);
MPS1	SPC2	YDL028C	YML055W	Phosphorylation	1	5.62951																		19269975:Holinger et al (2009);												19269975:Holinger et al (2002);
MPS1	CDC31	YDL028C	YOR257W	Phosphorylation	1	13.0688		21700874:In vitro phosphorylation of centrosomal preparations as detected MS identification. Keck HM et al, (2011);									20489023:Breitkreutz A. et al, (2010);							20368617:Cdc31 is phosphorylated in vitro by Mps1 but not by kinase-dead Mps1. Araki Y et al, (2010);	8567717:Weiss and Winey (1996);							20368617:LC-MS/MS analysis of in vitro phosphorylated Cdc31 identified Mps1 phosphorylation sites in Cdc31 at T110 and T128. T110 is the major phosphorylation sites because mutations to alanine radically reduced the ability of Mps1 to phosphorylate Cdc31 in vitro. Araki Y et al, (2010);
MPS1	SPC29	YDL028C	YPL124W	Phosphorylation	1	19.4008			21177495:Deletion/inhibition of kinase shows reduced phosphorylation of target in vivo by mass spectrometry. Bodenmiller B et al, (2010);								20489023:Breitkreutz A. et al, (2010);							19269975:MalBP-tagged Spc29 was incubated with recombinant Mps1 kinase purified from E.coli. Holinger EP et al, (2009);								19269975:Phosphorylation of MalBP-Spc29 by Mps1 was detected at 12 sites - including the important Thr240. Holinger EP et al, (2009);20368617:Liquid chromatography (LC)-tandem mass spectrometry analysis of Spc29 phosphorylated by recombinant Mps1 in vitro identified residues T18, T159, S187 and T240. Mutagenesis of these residues reduced phosphorylation by Mps1 to 9% than that of WT. Araki Y et a…	20368617:Mutagenesis of Spc29 phosphorylation sites that can be targeted by Mps1 in vitro (and in vivo) leads to a migration of Spc29 on SDS-PAGE to the same position as when mps1-as1 cells are incubated with 1NM-PP1 (the slower migrating band can not be seen anymore). Araki Y et al, (2010);			19269975:In mps1-1 cells, overexpressed Spc29 did not accumulate to detectable levels, whereas Spc29 was readily detected upon overexpression in an MPS1 strain. Phosphorylation of Spc29 at Thr240 was shown to stabilize the protein. Holinger EP et al, (2009);	20368617:Mobility shift of Spc29 is dependent on Mps1 activity because the reduced Spc29 mobility was abolished when mps1-as1 cells were incubated with 1NM-PP1 during G1/S. Araki Y et al, (2010);
MIH1	CDC28	YMR036C	YBR160W	Dephosphorylation	2	9.0012																										11027284 Yang et al. 2006: As seen in Fig. 3C, no apparent loss in level of Y19 phosphorylation was observed in the controls...while in both cases in which Mih1-MYC was adsorbed to the beads, the extent of Y19 (of Cdc28) phosphorylation decreased.				18316413 Pal et al. 2008: To further characterize the phenotype of mih1? cells, we used Western blotting in synchronized cells to assay accumulation of the mitotic cyclin Clb2...Loss of Mih1 caused a significant delay in each of these events...(Fig. 1E). The delayed accumulation of Clb2 is consistent with previous experiments, which found that activated Cdk1-Clb2 initiates a positive feedback loo…	17614281 Keaton et al. 2007: Strikingly, these cells exhibited comparable levels of Y19 phosphorylation in Clb5p and Clb2p complexes, indicating that Clb5p/Cdc28p is normally maintained in an unphosphorylated state by Mih1p. There was also significant phosphorylation of Clb3,4p complexes in mih1D cells, though reproducibly at somewhat lower levels than those of Clb2p and Clb5p complexes; 18316413…
MEK1	RAD54	YOR351C	YGL163C	Phosphorylation	1	10.0263																		19917248:Niu H 2009;								19917248:Niu H 2009;	19917248:Niu H 2009;
MEK1	HOP1	YOR351C	YIL072W	Phosphorylation	1	13.4361														9832507:Bailis JM (1998);	9832507:Bailis JM (1998);			9832507:Bailis JM (1998);		16221890:GST-Mek1 (causing ectopic dimerization of Mek1) rescues sporulation defect of hop1-K593A strain Niu 2005;		9286666:oe HOP1 suppresses mek1-974 spore inviability and recombination defect oe HOP1 suppresses mek1 delete spore inviability and recombination defect Hollingsworth NM (1997);			9832507:localize to foci in chromosome spreads Bailis JM (1998) ;
MEK1	RED1	YOR351C	YLR263W	Phosphorylation	1	15.0355														14595109:Wan L (2004) ;9832507:Bailis JM (1998);10786836:Bailis 2000;	9832507:Bailis JM (1998);			9832507:Bailis JM (1998);			9286666:oe RED1 exacerbates spore viabilty defect of mek1-974 Hollingsworth NM (1997);		9832507:defects in meiotic sister chromatid cohesion Bailis JM (1998);		9832507:colocalize to foci in spread nuclei Bailis JM (1998) ;						9832507:Bailis JM (1998) ;
MEC1	RFA1	YBR136W	YAR007C	Phosphorylation	1	24.3673											11805826:by Gavin et al (2002);16429126:by Gavin et al (2006);20489023:Breitkreutz A. et al, (2010);20190278:Chen et al. 2010 Following MMS treatment.;			16148046:Nakada D. et al, (2005) CoIP;14642562:Kim HS. et al, (2003) CoIP;	16148046:Nakada D. et al, (2005) Two-hybrid;			14642562:Kim HS. et al, (2003);12967660:Mallory et al. 2003 Mec1p phosphorylates Rfa1p;								14642562:Kim HS. et al, (2003) In vitro phosphorylation site mapping by western blotting Serine 178 is phosphorylated;	14642562:Kim HS. et al, (2003) Raf1-S178A has reduced Rad53 phosphorylation as in mec1 delete;	17563356:Smolka MB et al, 2007 S178;	14642562:Kim HS. et al, (2003) Ser178 is phosphorylated by Mec1 (western blot);		14642562:Kim HS. et al, (2003);
MEC1	PIN4	YBR136W	YBL051C	Phosphorylation	2	6.93993														15024067:Importantly, MMS-induced Mdt1 hyperphosphorylation was essentially abolished in the mec1? tel1? strain (Fig.2C).				15024067:Mdt1 is a direct Mec1 kinase substrate in vitro	17636027:but mec1? mdt1? double mutants were considerably more hypersensitive than the single mutants
MEC1	MRC1	YBR136W	YCL061C	Phosphorylation	1	7.86032					16487579:Synthetic Growth Defect or Synthetic Lethality. dSLAM by Pan et al. (2006);													19457865:Chen SH. et al, (2009);										20190278:Chen SH et al, (2010);			11715016:Mec1 phosphorylation detected by a phosphoshift when cells were treated with 200 mM HU or 0.1% MMS is greatly reduced in Î”mec1 strains. Alcasabas AA et al, (2001);
MEC1	DUN1	YBR136W	YDL101C	Phosphorylation	1	6.05002																		12967660:Mallory et al. 2003 Mec1p phosphorylates Dun1p in vitro.;	11904430:Zhao and Rothstein (2002) dun1 mec1-3 and dun1 mec1-8 double mutants are very slow growing.;19965764:Fusullo et al. 2010 mec1-21 dun1 double mutant has increased sister chromatid exchange rates in comparison to single mutants.;									17563356:Smolka MB et al, 2007 S10 S139 Used mec1 tel1 double delete in the presence of MMS;
MEC1	CDC13	YBR136W	YDL220C	Phosphorylation	1	14.1873																		17108359:Tseng SF et al, (2006);	18728387:Grandin et al. 2008 cdc13-1 mec1 double mutant has severely impaired growth at 24C.;							17108359:Tseng SF et al, (2006) Serine 225, 249, 255 and 306;	20194442:Mutagenesis of S306 to alanine abolished detection of phosphospecific antibody to S306. Deletion of Mec1 strongly reduced detection of Cdc13 S306 phosphorylation as detected by the same antibody. Zhang and Durocher, (2010).;		20194442:Induction of DSBs with zeocin resulted in robust Cdc13 S306 phosphorylation - assayed by phosphospecific antibody against phosphorylated Cdc13 S306. Zhang and Durocher, (2010).;
MEC1	RAD55	YBR136W	YDR076W	Phosphorylation	1	9.99715																		20061370:Affinity chromatography purified [GST]-Rad55-[His6]-Rad57 wild-type protein (Rad55â€“Rad57) or [GST]â€“Rad55â€“S378Aâ€“[His6]â€“Rad57 mutant protein (Rad55â€“S378Aâ€“Rad57) were used as a substrate for immunoprecipitated wild-type HA-Mec1 or the catalytic-deficient mutant version. Mec1 efficiently phosphorylates Rad55 in vitro. Janke R et al, (2010);								20061370:The Rad55-S378A mutation significantly reduced phosphorylation by wild-type Mec1 kinase in vitro. Janke R et al, (2010);					10825202:Bashkirov et al. (2000) DNA-damage induced phosphorylation of Rad55 is reduced in mec1 mutant via phospho-shift assay.;
MEC1	LCD1	YBR136W	YDR499W	Phosphorylation	2	7.65483											20489023:Breitkreutz A. et al, (2010);			15755447:Nedelcheva MN et al, 2005;				10950868: The Mec1 protein has an associated kinase activity, which is required to phosphorylate Ddc2/Lcd1 in?vitro
MEC1	RTT107	YBR136W	YHR154W	Phosphorylation	1	12.1677																		14988729:Rtt107 incubated with wild-type, but not kinase-dead, Mec1 was recognized by the anti-phospho-SQ/TQ antibody. Rouse J, (2004);					14988729:Cells lacking Rtt107 or lacking Mec1, in the presence of MMS or HU, do not repair effectively DNA damage and chromosomes fail to enter the pulse field gels even after MMS/HU is removed. Rouse J, (2004);				14988729:Mutation of S743, T758, T773, S806 to alanines resulted in no phosphorylation of Rtt107 after DNA damage. Rtt107 is normally phosphorylated in a Mec1 dependent manner upon DNA damage. Rouse J, (2004);	20190278:Chen SH et al, (2010);			14988729:CPT, MMS, and HU stimulated Rtt107 phosphorylation in wild-type and tel1 delete cells, no detectable SQ/TQ phosphorylation of Rtt107 was observed in cells lacking Mec1. Rouse J, (2004);
MEC1	MEC3	YBR136W	YLR288C	Phosphorylation	2	4.6958																		17189191:the presence of RPA did not significantly enhance the phosphorylation of Rad24 or Ddc1 and Mec3. All protein phosphorylation observed was Mec1/Ddc2-dependent (data not shown).										17563356:Smolka MB et al, 2007 S452;
MEC1	DIF1	YBR136W	YLR437C	Phosphorylation	1	6.69485																		18851834:Lee et al. 2008 Incubation of GST-Dun1 with WT Dif1 results in incorporation of 32-P.;													18851834:Lee et al. 2008 Dif1 phosphorylation (via mobility shift assay) is strongly delayed mec1 sml1 double mutants.;
MEC1	REC114	YBR136W	YMR133W	Phosphorylation	1	6.61503																		23825959:In vitro kinase assays using immunoprecipitated Mec1-18xMyc and purified GST-Rec114. Carballo JA et al, (2013);								23825959:In vitro kinase assays using immunoprecipitated Mec1-18xMyc and purified GST-Rec114 (8 alanine mutations) showed no phosphorylation as detected by phosphospecific antibodies to T175, S187 and S256. Carballo JA et al, (2013);
MEC1	SGS1	YBR136W	YMR190C	Phosphorylation	1	14.7627																		22820947:R1 domain of Sgs1 (404-604) was expressed in bacteria and challenged with epitope-tagged Mec1 purified from yeast cells. The domain was a robust substrate for Mec1-Myc phosphorylation. Hegnauer AM et al, (2012);	22820947:Sgs1-hd or sgs1âˆ† and mec1-100 strains are sensitive to low concentrations of HU (20 mM and 100 mM) and are synthetically sensitive. Hegnauer AM et al, (2012);							22820947:Sgs1-4A (Sgs1(404â€“604-T451A-S470A-S482A-T585A)) efficiently abolish the modification of Sgs1 by precipitated Mec1-18Myc as detected by radiography. Hegnauer AM et al, (2012);	22820947:Sgs1-13Myc showed a migrating shift in cells explosed to HU, but not in cells lacking mec1 sml1. Further, this shift was also undetected in Sgs1-4A-13Myc or sgs1-r1-13Myc (sgs1 lacking the domain phosphorylated by Mec1). Hegnauer AM et al, (2012);				22820947:In wild-type cells, a diffuse and more slowly migrating form of Sgs1-13Myc was observed, that was not detected in cells lacking Mec1. Hegnauer AM et al, (2012);
MEC1	RFA2	YBR136W	YNL312W	Phosphorylation	1	6.76492											17200106:by Collins SR. et al, (2007);20489023:Breitkreutz A. et al, (2010);20190278:Chen et al. 2010 Following MMS treatment.;							14642562:Kim HS. et al, (2003);12967660:Mallory et al. 2003 Mec1p phosphorylates Rfa2p.;										20190278:Chen SH et al, (2010);
MEC1	IES4	YBR136W	YOR189W	Phosphorylation	1	8.07792																		17693258:Phosphorylation of Ies4 by purified Mec1. Phosphorylation is inhibited by wortmannin - a mec1 inhibitor. Morrison et al, (2007).;										20190278:Chen SH et al, (2010);			17693258:In strains lacking Mec1 and Tel1, phosphorylation of Ies4 is abolished in vivo. Note that strains lacking individual kinase does not prevent phosphorylation of Ies4 - owing to possible compensating mechanisms. Morrison et al, (2007).;
MEC1	RAD53	YBR136W	YPL153C	Phosphorylation	1	13.1226																		12917350:Lee SJ et al, 2003;		16020781:Sharp et al. 2005 Deletion of RAD53 suppresses the severe silencing defect observed in rlf2 mec1 double mutants.;			15020465:Jia et al. 2004 Both Mec1p and Rad53 inhibit ssDNA production at telomeres in cdc13-1 mutants.;15304563:Haghnazari et al. 2004. Both mec1 and rad53 mutants exhibit a highly significant 5-fold reduction in gap repair frequency compared to wild type.;					20190278:Chen SH et al, (2010);17563356:Smolka MB et al, 2007 mec1 tel1 double mutant shows reduced rad53 phosphorylation Ser424, S560;		17299042:Usui and Petrini. 2007 Coprecipitated Rad53 was substantially reduced in Bmh2 immunoprecipitates in mec1 tel1 double mutant cell extracts.;	15542824:Clerici M. et al, (2004);18677117:Fasullo M. et al, (2008) Rad53 phosphorylation is reduced in mec1-21 cells;16148046:Nakada D. et al, (2005);
MEC1	RPA135	YBR136W	YPR010C	Phosphorylation	2	8.88801														14642562: RPA and Mec1 were found to be physically associated during unperturbed cell growth and in response to DNA damage				14642562: Using a Mec1 immunoprecipitate (IP)-kinase assay, we show that the two large subunits, RPA1 and RPA2, are good substrates for Mec1 kinase								14642562: RPA1 and RPA2, are good substrates for Mec1 kinase. The major phosphorylation site of RPA1 was further investigated as it was found to be localized to its amino terminus (RPA1N), which is a non-ssDNA binding domain implicated in regulatory function. This phosphorylation site mapped to serine 178...
MCK1	CDC19	YNL307C	YAL038W	Phosphorylation	1	13.6149										18467557:Tarassov et al., 2008: Positive control for PCA;				9209064:Brazill et al., 1997: Mck1 coimmunoprecipitated with Cdc19 (Pyk1), following extraction from yeast.;	9209064:Brazill et al., 1997: Mck1 was found to interact with Cdc19 (Pyk1) in a two-hybrid screen.;			9209064:Brazill et al., 1997: A phospho-Cdc19 (Pyk1) form was only observed in the presence of Mck1 purified from insect cells.;9209064:Brazill et al., 1997: Phosphoamino acid analysis of phosphorylated Cdc19, suggests that Mck1 could phosphorylate serine residues within Cdc19. Rayner et al., 2002 subsequently showed that Mck1 affects the Cdc19 phosphorylation status through an indirect manner in…				9209064:Brazill et al., 1997: Phenotypes associated with CDC19 overexpression are suppressed by increased MCK1 dosage. The phenotypes of elevated CDC19 expression include: diminished glycogen accumulation, reduced sporulation efficiency, inability to grow at 37C and an inability to grow on nonfermentable carbon sources.;		9209064:Brazill et al., 1997: Phenotypes associated with CDC19 overexpression resemble those observed for a mck1 mutant. The similar phenotypes seen with either elevating CDC19 expression or deleting MCK1 include: diminished glycogen accumulation, reduced sporulation efficiency, inability to grow at 37C and an inability to grow on nonfermentable carbon sources. Mck1 appears to negatively regulate…
MCK1	CBF2	YNL307C	YGR140W	Phosphorylation	2	7.2977															8668125: We also provide further in vivo evidence that Mck1p, a protein kinase, is specifically associated with the centromere proteins Cbf2p and Cbf5p, which were previously shown to interact in vitro			7854321:Jiang et al., 1995: CBF3 complex purified from yeast nuclear extract was treated with purified Mck1 in the presence of radioactive ATP. The 110kD subunit of the CBF3 complex, corresponding to Cbf2, was phosphorylated in vitro.;7854321:Jiang et al., 1995: Phosphoamino acid analysis of phosphorylated Cbf2, shows that Mck1 phosphorylates serine and treonine residues within Cbf2.;				7854321:Jiang et al., 1995: Increased MCK1 dosage suppresses the temperature-sensitive phenotype of a cbf2-1 mutant (CBF2 encodes a centromere-binding factor);
MCK1	BCY1	YNL307C	YIL033C	Phosphorylation	1	13.1851			21177495:Deletion/inhibition of kinase shows reduced phosphorylation of target in vivo by mass spectrometry. Bodenmiller B et al, (2010);															11877433:Rayner et al., 2002: The ability of Tpk1-Bcy1 to phosphorylate Cdc19 (pyruvate kinase) in vitro, is markedly reduced by the addition of purified Mck1.;						12704202:Griffioen et al., 2003: Unlike wt cells Bcy1-GFP remains nuclear in a mck1mrk1ygk3 triple mutant background, upon exposure to heat stress at 37C. Replacement of two serine clusters with aspartate in Bcy1, GFP-Bcy1 (S cI cII A), results in an even signal distribution over the nucleus and cytoplasm, suggesting that Bcy1 phosphorylation is compromised in the yeast GSK3 triple mutant.;							12704202:Griffioen et al., 2003: Phospho-shift analysis shows that Mck1 is responsible for some of the Bcy1 phospho-forms that are observed in response to heat stress.;12704202:Griffioen et al., 2003: Phospho-shift analysis shows that Mck1 is required for the slower migrating Bcy1 phospho-form that is observed in response to calcium stress (0.15M CaCl2).;	12704202:Griffioen et al., 2003: GFP-Bcy1 moves from the nucleus to the cytoplasm upon exposure to heat stress at 37C. In mck1 mutants the GFP-Bcy1 signal remains in the nucleus. Phospho-shift analysis shows that Mck1 is required for the phosphorylation of Bcy1 upon heat stress.;
MCK1	TPK1	YNL307C	YJL164C	Phosphorylation	1	5.34334																		11877433:Rayner et al., 2002: The ability of Tpk1 (or Tpk1-Bcy1 complex) to phosphorylate Cdc19 (pyruvate kinase) in vitro, is markedly reduced by the addition of purified Mck1 to the protein samples. Mck1 therefore seems to inhibit the kinase activity of Tpk1 directly.;						11877433:Rayner et al., 2002: Tpk1 activity, as inferred from pyruvate kinase activity assays, is higher in mck1 mutants or cells expressing catalytically inactive Mck1 (D164A). Tpk1 inhibition is not observed with Mck1 Y199F, a tyrosine-specific autophophorylation mutant.;
MCK1	HSL1	YNL307C	YKL101W	Phosphorylation	1	7.83972						20093466:by Costanzo M. et al, (2010) YKL101W as query, YNL307C as array. Score : 0.082. P-value : 1.43E-02. ;22282571:YNL307C as query and array, YKL101W. Score=0.082, P-value=1.43E-02 Sharifpoor et al, (2012);												11230131:Mizunuma et al., 2001: Mck1 phosphorylates a catalytically inactive Hsl1 protein (KD). The Hsl1 mutant was used since the wild type version is autophosphorylatable.;						11230131:Mizunuma et al., 2001: The electrophoretic mobility of HA-Hsl1 derived from mck1-1 cells (a MCK1 mutant allele with a single G nucleotide deletion at position 706 of the ORF, resulting in a premature stop codon at position 747) is reduced compared to that of the wild-type control. Calf intestinal alkaline phosphatase treatment of the samples suggests that the slower migrating species are…						11230131:Mizunuma et al., 2001: HA-Hsl1 levels drop with 90% within one hour upon growth in liquid medium containing 100mM CaCl2. However in a strain bearing mck1-1 (a mutant allele of MCK1 carrying a single G nucleotide deletion at position 706 of the ORF, resulting in the appearance of a premature stop codon at 747) the HA-Hsl1 levels remain constant. Mck1 therefore appears to mediate Hsl1 turn…
MCK1	RCN1	YNL307C	YKL159C	Phosphorylation	1	6.69485																		14701880:Hilioti et al., 2004 Mck1 phosphorylates Rcn1 at Ser113 in vitro. Mck1 mediated phosphorylation of Rcn1 depends on a prephosphorylation step by a priming kinase, in this case p42.;													14701880:Hilioti et al., 2004. Rcn1 extracted from a tcn1/crz1 mutant migrates as a doublet following SDS PAGE separation. Deletion of MCK1 in the tcn1 background abolishes the Rcn1 doublet. a single protein band is observed which resembles that of a Rcn1 mutant carrying a S113A substitution.;
MCK1	MCK1	YNL307C	YNL307C	Phosphorylation	2	8.22147			21177495:Deletion/inhibition of kinase shows reduced phosphorylation of target in vivo by mass spectrometry. Bodenmiller B et al, (2010);															1701015:Dailey et al., 1990: Tyrosine kinase activity was copurified with a 40kDa protein (p40) using a synthetic Glu-Tyr copolymer as substrate. P40 was subsequently shown to be Ypk1 (renamed Mck1) and the tyrosine kinase activity was associated with its auto-phosphorylated form. Mck1 undergoes autophosphorylation at both tyrosine and serine residues.;8407952:Lim et al., 1993: Mck1 autophosphory…								11877433: Mutation of activation-loop tyrosine-199 of Mck1p prevents autophosphorylation on tyrosine and abolishes kinase activity toward an exogenous substrate
MCK1	CIN5	YNL307C	YOR028C	Phosphorylation	1	4.58732	16319894:by Ptacek et al (2005);																														19774548:Pereira J. et al, (2009);
LTP1	FPR3	YPR073C	YML074C	Dephosphorylation	2	12.9746														15358193: These results indicate that in both the strains the native Ltp1 or its catalytically inactive mutant can capture Fpr3 as associated protein (Fig. 4).			15358193: The formation of Ltp1–Fpr3 complex was again observed only in the strains expressing the dominant negative Ltp1 (Fig. 4B, lane 1) and in the empty vector wild-type strain (lane 3).	15358193: When W303pALtp1D133A (dominant negative mutant of Ltp1) and control strain lysates were incubated with 5 mM adenine, protein phosphorylation is dramatically reduced in the W303pALtp1D133A expressing strain lysates (Fig. 2B, lane 4), becoming very similar to that of the control strain. This observation indicates that adenine dependent activation of endogenous Ltp1 overcomes the effect of…											15358193: The immunoprecipitates were recognized with anti-Fpr3 antibodies showing a sharp band only in the strain expressing the wild-type Fpr3 [KDY86.6apyFpr3] (Fig. 6, lane 1), confirming that Tyr 184 is the main target of phosphorylation in Fpr3.		15358193 Magherini et al. 2004: The results, showed in Fig. 5, demonstrate that the tyrosine phosphorylation level of Fpr3 is higher in BY4743DLTP1 strain (strain not expressing Ltp1, (Fig. 5, lane 2), in comparison to the wild-type (Fig. 5, lane 1).
KSS1	STE12	YGR040W	YHR084W	Phosphorylation	2	8.07385										18719252:by Yu H. et al. (2003);	11805837:by Ho et al (2002);20489023:Breitkreutz A. et al, (2010);							11525741: The measurement of [32P] Ste12 product revealed that the Fus3 complex was capable of phosphorylating Ste12 at approximately twice the rate of the Kss1 complex under linear reaction conditions					11729141:Erdman S et al (2001) ste12 mutant and fus3, kss1 double mutant show reduced levels of filament formation when exposed to low levels of alpha factor.;
KSS1	CDC25	YGR040W	YLR310C	Phosphorylation	2	5.58571														12867033: These interactions were confirmed in coprecipitation tests with functional tagged derivatives of Cdc25 (GST-Cdc25), Kss1 (Kss1-MYC)				12867033: GST-Cdc25 expressed in E. coli was phosphorylated in vitro by Kss1-Myc
KNS1	CKB1	YLL019C	YGL019W	Phosphorylation	1	11.7022			21177495:Deletion/inhibition of kinase shows reduced phosphorylation of target in vivo by mass spectrometry. Bodenmiller B et al, (2010);																							25631054: We then tested the ability of recombinant Kns1 to phosphorylate Ckb1 in vitro. Kns1 phosphorylated wild-type Ckb1, whereas its activity toward the S111A phosphosite mutant was greatly reduced (Fig. 2D).	25631054:A similar result was obtained for a serine to alanine mutant of Ckb1 (S111A) that disrupts the Kns1 phosphorylation site (Fig. 2B, bottom panel).				25631054:we next tested the role of Kns1 in Ckb1 phosphorylation by exposing a kns1strain to the same repressing conditions as described above (Fig. 2B, middle panel). Notably, the slow-migrating Ckb1 band was barely detectable in every condition.
KNS1	HSF1	YLL019C	YGL073W	Phosphorylation	1	6.34316		18793336:Lee et al (2008). Kns1 phosphorylates Hsf1 in vitro.;																18793336: 136 putative protein kinases in S. cerevisiae genome (Hunter and Plowman, 1997) were expressed as GST-fusion proteins in S. cerevisiae EJ758 strain (Martzen et al., 1999), and screened for their activity towards phosphorylation of Hsf1 in vitro. The identified kinases include Snf1, Cmk1, Cmk2, Kns1 and Yak1
KIN4	BFA1	YOR233W	YJR053W	Phosphorylation	1	24.4589														18667533:Kim J 2008;				24850890:Yeast enriched GST-Kin4 phosphorylates recombinant Bfa1 in vitro. Caydasi AK et al, (2014);		16039590:bfa1-11A suppresses kar9 kin4 mitotic exit defect Pereira and Schiebel, 2005;19948498:Geymonat M 2009;		18667533:bfa1 mutants suppress toxicity of overexpressed KIN4 Kim J 2008;24850890:Cells lacking Bfa1 suppress the toxicity of KIN4 overexpression from Gal1 or Met25 promoters. Caydasi AK et al, (2014);				24850890:GST-Kin4 phosphorylates S150 and S180 in vitro as detected by phospho-specific antibodies. Caydasi AK et al, (2014);	17967947:bfa1-2A has similar SPOC defect to kin4 in dyn1 background bfa1-2A hyperphosphorylated after nocodazole treatment, like kin4 Maekawa et al., 2007;19154725:Bfa1-2A-GFP bound more stably to SPBs in kar9 cells with misaligned spindles, similar to kin4 Caydasi and Pereira, 2009;			16039590:BFA1-HA hyperphosphorylated in kin4 cells arrested with nocodazole Pereira and Schiebel, 2005;19154725:half-life recovery time after FRAP of Bfa1-GFP increased in kin4 delete Caydasi and Pereira, 2009;	16039591:Bfa1 hypophosphorylated in kin4 cdc15-as1in presence of inhibitor D'Aquino et al., 2005 ;	16039591:reduced Bfa1 localization to SPB when KIN4 overexpressed D'Aquino et al., 2005;
KIN28	RPO21	YDL108W	YDL140C	Phosphorylation	1	18.7479														8001136:Feaver WJ. et al, (1994);19581288:Liu Y. et al, (2009) CoIP;				10594013:Rodriguez CR. et al, (2000) Kin28-ccl1 phosphorylates the C-terminal domain of RNA polymerase in vitro;8001136:Feaver WJ. et al, (1994) Kin28 phosphorylates the C-terminal domain of RNA polymerase in vitro;11839796:Keogh MC. et al, (2002);9702190:Hengartner CJ. et al, (1998);19450536:Akhtar MS. et al, (2009) Detected by ELISA assay using Phospho-specific antibodies;7760796:Cismowski MJ. …	10594013:Rodriguez CR. et al, (2000);							9702190:Hengartner CJ. et al, (1998) Ser5 Site directed mutagenesis;19450536:Akhtar MS. et al, (2009) Ser7 Phospho-specific antibodies;			19450536:Akhtar MS. et al, (2008) Kin28 inhibition reduces Ser7 and Ser5 occupancy and phosphorylation pattern by ChIP-Chip using phospho-specific antibodies for the IP;19666497:Hong SW. et al, (2009) Kin28 inhibition reduces Ser5 occupancy by Chip Assay;	17218269:Govind CK. et al, (2007) Kin28 is required for Rpo21 recruitment to promoters and ORF;	14749387:Liu Y. et al, (2004);10594013:Rodriguez CR. et al, (2000);11606527:Lindstrom DL. et al, (2001);17376774:Max T. et al, (2007);
KIN28	MED4	YDL108W	YOR174W	Phosphorylation	1	13.4085																		14749387:Liu Y. et al, (2004);15126497:Guidi BW. et al, (2004);								15126497:Guidi BW. et al, (2004) Mass Spec-Thr237;	15126497:Guidi BW. et al, (2004) Thr237 alanine mutant is not defective in growth, but is defect in phosphorylation;				15126497:Guidi BW. et al, (2004);
KIN28	GAL4	YDL108W	YPL248C	Phosphorylation	2	9.99715																		10360183:We found that both HA-KIN28 and HA-SRB10 phosphorylated GAL4 in vitro								10360183:SRB10 predominantly phosphorylates S699 whereas KIN28 exclusively phosphorylates S837					10360183:Hirst M. et al, (1999);
KIC1	CBK1	YHR102W	YNL161W	Phosphorylation	1	20.9512															12972564:Nelson B. et al, (2003);			12972564:Nelson B. et al, (2003) Also show that in vitro phosphorylation of Cbk1-myc is absent in kic1-null;24205201:Kic1 phosphorylates the Cbk1 HM site in vitro as detected by radiolabeled ATP. Hsu J et al, (2013);	16552603:Bogomolnaya LM. et al, (2006);	19967545:Panozzo C. et al, (2010) Constitutively active CBK1-T743E suppresses defects of kic1-null in W303 background.;						24205201:Bacterially purified Kic1 containing the kinase domain phosphorylated the wild-type HM site of a GST-tagged Cbk1 peptide as detected by anti-pT743 antibodies. Hsu J et al, (2013);			17145962:Jansen J. et al, (2006) Ser570;	12972564:Nelson B. et al, (2003) Cbk1-GFP was not detectable in kic1-delete (reduced abundance);	17145962:Jansen JM. et al, (2006);
IRE1	IRE1	YHR079C	YHR079C	Phosphorylation	2	8.58093														17452628: Anti-HA and anti-Flag western blot analyses of cell lysates indicated adequate expression of both Ire1-HA and Ire1-Flag (Fig. 5A). Anti-HA immunoprecipitation was also adequate. A control experiment showed that Ire1-Flag is not detected in the anti-HA immunoprecipitate from cells not expressing Ire1-HA (supplementary material Fig. S3). This indicates that Ire1-Flag bound to Ire1-HA was …				19079236: Phosphorylation was not observed on expression of Ire1 with a kinase-inactivating mutation (D828A), indicating that all Ire1 phosphates derive from its own kinase activity as the protein is expressed in Escherichia coli.					16380504:Both mutants are sensitive to Unfolded Protein Response (UPR)-inducing agents, such as tunicamycin, beta-mercaptoethanol or DTT. Chen Y. et al, (2005);							18191223: Mutation of Thr844 but not Ser850 severely impaired Ire1 function in vivo
IPL1	HHT1	YPL209C	YBR010W	Phosphorylation	2	7.36286																							10975519: genetic deffects in IPL1 cause abnormal chromosome segregation and nondisjunction, which ressembles the phenotype observed in Tetrahymena bearing the S10A mutation in H3/HHT1			10975519: As shown in Figure 3A, FL [Full Length] Ipl1p but not its NTD [amino-terminal domain] phosphorylates the unmodified H3 [Htt1] peptide (amino acids 1û20) but cannot phosphorylate a comparable peptide that is singly phosphorylated at Ser-10 (pH3) or when Ser-10 is replaced by alanine (data not shown).					10975519: Strikingly, Phos H3/HHT1 levels in the ipl1-2 strain are dramatically reduced compared to that in a wild-type strain, even when growing at permissive temperature
IPL1	SLI15	YPL209C	YBR156C	Phosphorylation	1	29.35				14562095:Colocalized in the microtubule. by Huh WK. et al, (2003);						18719252:by Yu H. et al. (2003);17634282: Spindle 2-hybrid data set. Wong J. et al, (2007);	16554755:by Krogan et al (2006);20489023:Breitkreutz A. et al, (2010);			17765685:Kotwaliwale CV. et al, (2007) CoIP;10385519:Kim JH. et al, (1999) CoIP, Copurify and GST pulldown;11724818:Kang J. et al, (2001);	11724818:Kang J. et al, 2001 Y2H;			11724818:Kang J. et al, (2001);	10385519:Kim JH. et al, (1999) Sli15-3, -1 or-13 are all SL with ipl1-2 by tetrads;			10385519:Kim JH. et al, (1999) Overexpression of IPL1 suppresses sli15-3 defects;	10385519:Kim JH. et al, (1999) Sli15-3 and ipl1-2 both localize to SPBs and have similar defects in chromosome segregation;			24558497:Mass spectrometry identified fourteen phosphorylation sites on GST-Sli15 when incubated with GST-Ipl1 and phospholabeled ATP. Makrantoni V et al, (2014);	21727193:Mutation of all putative Ipl1 phosphorylation sites in Sli15 resulted in a Sli15-17A-GFP localization to the spindle and the spindle pole bodies (mimicking inhibitor treated ipl1-as6 loccalization of Sli15). Nakajima Y et al, (2011);				11724818:Kang J. et al, (2001);21727193:The electromobility shift of Sli15 in inhibitor treated ipl1-as6 cells was significantly reduced. Nakajima Y et al, (2011);	21727193:Sli15-3GFP is normally diffusely localized in the nucleus upon DMSO or 3-MB-PP1 treatment. In inhibitor-treated ipl1-as6 cells, Sli15-3GFP became concentrated on the spindle and around the spindle poles whereas DMSO had no effect. Nakajima Y et al, (2011);
IPL1	RGD1	YPL209C	YBR260C	Phosphorylation	1	9.548																		23454383:GST-Ipl1 kinase was assayed using Rgd1-6xHis as substrate in the presence of radiolabeled ATP. Vieillemard A et al, (2013);													23454383:When grown at restrictive temperature, ipl1-321 heat sensitive mutant exhibited a strong decrease in normalized ratio of phosphorylation of Rgd1p as seen by band intensity in a western blot. Vieillemard A et al, (2013);	23454383:When Ipl1-321 strains were shifted to higher temperature, ~5% of the cell population mislocalized Rgd1-GFP to one or two intense spots not localized to growth area. Vieillemard A et al, (2013);
IPL1	FIN1	YPL209C	YDR130C	Phosphorylation	2	5.34539																		19948764: Fin1 is a substrate of Ipl1 in vitro	19948764: fin1-5A ipl1-321 cells exhibited a synthetic growth defect				19948764: The defect in spindle checkpoint activation in the fin1-5A mutant cells was similar to our previous observationsthat ipl1 kinase mutants can trigger the spindle checkpoint in the absence of microtubules but not in their presence
IPL1	BIM1	YPL209C	YER016W	Phosphorylation	2	11.8645				14562095:Colocalized in the microtubule. by Huh WK. et al, (2003);						17634282: Spindle 2-hybrid data set. Wong J. et al, (2007);				22521784:Whole yeast cell extracts containing various Ipl1 alleles show that they copurify with GST-Bim1. Zimniak T et al, (2012);		22521784:GST-Bim1 pulls down recombinant Ipl1 and various truncated forms. Bim1-Ipl1 complex was also shown by isothermal titration calorimetry. Zimniak T et al, (2012);						22521784:ipl1-2 cells at low temperature are rescued by BIM1 overexpression. Zimniak T et al, (2012);				19667128: In addition, we mapped a total of six Bim1 phosphorylation sites. Interestingly, the identified sites (Ser139, -148, -149, -165, -166, and -176) were not randomly distributed ... We found that precisely the same six phosphorylation sites we mapped in vivo were phosphorylated by purified Ipl1ûSli15 complex in vitro
IPL1	DAM1	YPL209C	YGR113W	Phosphorylation	1	18.4882														11724818:Kang J. et al, (2001) CoIP and GST pull down;				11724818:Kang J. et al, (2001);19923271:In vitro kinase assay using Ipl1 and recombinant GST-Dam1 as detected by phosphospecific antibodies. Keating et al, (2009).;12408861:Purified Dam1 complex was incubated with GST-Ipl1p and radiolabeled ATP. Dam1p was readily phosphorylated by Ipl1 in vitro. Cheeseman IM et al, (2002);21633108:Recombinant GST-Ipl1 phosphorylated purified Dam1 complex as detec…								12408861:Purified Dam1 complex was incubated with GST-Ipl1p and radiolabeled ATP. Sites were mapped by Mass spectrometry. Cheeseman IM et al, (2002);16890524:GST-Ipl1 sites of phosphorylation were mapped by mass spectrometry analysis. Ipl1 phosphorylated Dam1 residues S20, S265, and S292. Shimogawa MM et al, (2006);	12408861:dam1 (S20A S292A) and dam1 (S20A S257A S265A) eliminated the slowly migrating form of Dam1p in a manner that was indistinguishable from ipl1-2 mutants. Cheeseman IM et al, (2002);		19923271:In vitro Ipl1 kinase assay using recombinant GST-Dam1, detection using phosphospecific antibodies. Only reactions with ATP were recognized by the phosphospecific antibodies. Keating et al, (2009).;		19923271:In the temperature sensitive ipl1-321 mutant, phosphorylation of Dam1 is strongly reduced, as detected by phosphospecific antibodies. Keating et al, (2009).;
IPL1	CBF2	YPL209C	YGR140W	Phosphorylation	2	9.50825				14562095:Colocalized in the microtubule. by Huh WK. et al, (2003);							20489023:Breitkreutz A. et al, (2010);							21633108:Recombinant GST-Ipl1 phosphorylated purified Ndc10 as detected by radiolabeled ATP. Peng Y et al, (2011);									21633108: slower-migrating band is a result of Ipl1 phosphorylation since mutation of the Ipl1 sites, but not the CK2 site (see below), eliminated the slow migrating band
IPL1	NDC80	YPL209C	YIL144W	Phosphorylation	2	10.286																		12408861: Ndc80p/TID3 subunit of the Ndc80 complex was an in vitro Ipl1p target	19822728: ndc80-7A is synthetically lethal with the ipl1-321 temperature sensitive mutant							19822728: phosphorylation of the Ndc80-7A protein by Ipl1 is decreased in vitro				19822728: Dam1pûNdc80p/TID3 and Dam1pûSpc34p interactions were weakened by mutations mimicking phosphorylation at Ipl1p sites
IPL1	DSN1	YPL209C	YIR010W	Phosphorylation	2	6.11949																		14581449: When we incubated the isolated complexes in the presence of Ipl1p purified from Escherichia coli and ?-[32P]ATP, we found that Mif2p, as well as the Mtw1 complex subunit Dsn1p, were readily phosphorylated by Ipl1p in vitro											20819936: The location of the modification was determined by mass spectrometry (Fig. S1 d). Consistent with a previous study (Westermann et al., 2003), we found that the Dsn1p protein was phosphorylated on Ser250 in an Ipl1p-dependent manner
IPL1	MAD3	YPL209C	YJL013C	Phosphorylation	1	13.4085																		17504936:King EM. et al, (2007) In the presence of Ipl1 activator, Sli15, recombinant Ipl1 phosphorylates Mad3 in vitro;								17504936:King EM. et al, (2007) (Serine 337 and to a less extent, Ser10, Ser303 and Ser486) In vitro phosphorylation site mapping by Mass spec and in vitro site directed mutagenesis;	17504936:King EM. et al, (2007) Ser337 and Ser 303;				15970700:Rancati G. et al, (2005);
IPL1	ASK1	YPL209C	YKL052C	Phosphorylation	1	6.61503																		12408861:In purified Dam1 complex, Ask1p was found to be a good target of purified GST-Ipl1p detected by radiolabeled ATP. Cheeseman IM et al, (2002);21633108:Recombinant GST-Ipl1 phosphorylated purified Dam1 complex and Ask1 was found to be phosphorylated as detected by radiolabeled ATP. Peng Y et al, (2011);								12408861:Purified Dam1 complex was incubated with GST-Ipl1 and radiolabeled ATP. Sites were mapped by mass spectrometry. Cheeseman IM et al, (2002);
IPL1	MIF2	YPL209C	YKL089W	Phosphorylation	2	6.69485																		21633108:Recombinant GST-Ipl1 could phosphorylate Mif2 purified under stringent condition from yeast as detected by radiolabeled ATP. Peng Y et al, (2011);													21633108: slower-migrating band is a result of Ipl1 phosphorylation since mutation of the Ipl1 sites, but not the CK2 site (see below), eliminated the slowmigrating band
IPL1	SPC34	YPL209C	YKR037C	Phosphorylation	1	6.61503																		12408861:In purified Dam1 complex, Spc34 was found to be good in vitro target of purified GST-Ipl1p, detected using radiolabeled ATP. Cheeseman IM et al, (2002);21633108:Recombinant GST-Ipl1 phosphorylated purified Dam1 complex and Spc34 was found to be phosphorylated as detected by radiolabeled ATP. Peng Y et al, (2011);								12408861:Purified Dam1 complex was incubated with GST-Ipl1p and radiolabeled ATP. Sites were mapped by mass spectrometry. Cheeseman IM et al, (2002);
IPL1	HHT2	YPL209C	YNL031C	Phosphorylation	2	7.36286																							10975519: genetic deffects in IPL1 cause abnormal chromosome segregation and nondisjunction, which ressembles the phenotype observed in Tetrahymena bearing the S10A mutation in H3 [HHT2]			10975519: As shown in Figure 3A, FL [Full Length] Ipl1p but not its NTD [amino-terminal domain] phosphorylates the unmodified H3 [Htt2] peptide (amino acids 1û20) but cannot phosphorylate a comparable peptide that is singly phosphorylated at Ser-10 (pH3) or when Ser-10 is replaced by alanine (data not shown).					10975519: Strikingly, Phos H3 [HHT2] levels in the ipl1-2 strain are dramatically reduced compared to that in a wild-type strain, even when growing at permissive temperature
IPL1	ASE1	YPL209C	YOR058C	Phosphorylation	1	15.2325				14562095:Colocalized in the microtubule. by Huh WK. et al, (2003);														17765685:Kotwaliwale CV, et al, (2007);				17765685:Kotwaliwale CV. et al, (2007) ASE1 overexpression suppresses defects of deg-cin8 ipl1-315 mutant;					17765685:Kotwaliwale CV. et al, (2007) S337, T524, T680, T733, and S809;				17765685:Kotwaliwale CV. et al, (2007) Only in a glc7-ts background, not in ipl1-ts alone.;	17765685:Kotwaliwale CV. et al, (2007);
IPL1	IPL1	YPL209C	YPL209C	Phosphorylation	1	6.60793									21572441:Overexpression of IPL1 suppresses the TS defects of ipl1-1. Magtanong L et al, (2011);									12408861:Purified Dam1 complex was incubated with GST-Ipl1 purified from E. coli and radiolabeled ATP. Sites on Ipl1 were mapped by mass spectrometry. Ipl1 was the only kinase in this sample and likely represents autophosphorylation. Cheeseman IM et al, (2002);								12408861:Purified Dam1 complex was incubated with GST-Ipl1 purified from E. coli and radiolabeled ATP. Sites on Ipl1 were mapped by mass spectrometry. Ipl1 was the only kinase in this sample and likely represents autophosphorylation. Cheeseman IM et al, (2002);
IME2	PDS1	YJL106W	YDR113C	Phosphorylation	2	5.34721		17349956:Holt 2007;																												11917129:Bolte M. et al, (2002) Ime2 inhibits degradation of pds1;
IME2	SUM1	YJL106W	YDR310C	Phosphorylation	1	8.66444																		17198398:Moore 2007;		12192041:sum1 delete suppresses ime2 delete defect in NDT80 expression. Pak 2002;						17158929:Moore 2007;
IME2	GPA2	YJL106W	YER020W	Phosphorylation	1	9.57068														10454558:Ime2 copurfies with His-Gpa2. Donzeau 1999 ;	10454558:2-hybrid interaction between GPA2 and IME2. Donzeau 1999 ;			10454558: Donzeau 1999 ;				10454558:High copy IME2 partially suppresses gpa2 sporulation defect. Donzeau 1999 ;
IME2	CDH1	YJL106W	YGL003C	Phosphorylation	2	10.7985		17349956:Holt 2007;									20489023:Breitkreutz A. et al, (2010);																			17349956 Holt 2007: Previous work showed that exogenous expression of Ime2 leads to inhibition of Cdh1 in vivo (Bolte et al., 2002)	11917129:Bolte M. et al, (2002) Overexpression of IME2 causes increase hyper-phosphosphorylated form of cdh1;
IME2	NDT80	YJL106W	YHR124W	Phosphorylation	1	10.5697																		12242283:Sopko 2002;12783856:Ime2-myc phosphorylates Ndt80. Benjamin 2003;14680970:Sopko 2004;				12783856:Overexpression of NDT80 partially suppresses the meiotic division defect of ime2-as plus inhibitor. Benjamin 2003 ;								12783856:Ime2 required for Ndt80-dependent gene expression Benjamin 2003;12192041:IME2 required for NDT80 expression. Pak 2002;	12242283:Sopko 2002;12783856:Benjamin 2003;14605875:Shubassi G. et al, (2003);12783856:Ime2 required for accumulation of hyperphosphorylated Ndt80. Benjamin 2003 ;
IME2	HOP1	YJL106W	YIL072W	Phosphorylation	2	5.34721		17349956:Holt 2007;																												7791799:IME2 required for proper gene expression of HOP1. Hepworth 1995 ;
IME2	CDC6	YJL106W	YJL194W	Phosphorylation	2	7.7303		17349956:Holt 2007;												15004237:Ofir 2004;	15004237:ime2-kinase dead (K97A) interacts with Cdc6 in spo medium, not during veg growth Ofir 2004;
IME2	IME1	YJL106W	YJR094C	Phosphorylation	1	13.6945															11884593:Guttmann-Raviv 2002;			11884593:Guttmann-Raviv 2002;		1592244:ime2 suppresses GAL-IME1 rad52 inviability on galactose. Mitchell 1992 ;		2664470:High copy IME2 partially suppresses ime1-12/ime1-12 sporulation defect. Smith 1989 ;2183020:GAL-IME2 partially suppresses ime1 delete sporulation defect. Mitchell 1990 ;2247050:GAL-IME1 partially suppresses defects in expression of early sporulation genes of ime2 delete. Smith 1990;		11884593:stability of Ime1 depends on IME2 Guttmann-Raviv 2002;						2664470:IME2 required to downregulate IME1 expression late in sporulation. Smith 1989 ;7791799:IME2 required for proper gene expression of IME1. Hepworth 1995 ;
IME2	SIC1	YJL106W	YLR079W	Phosphorylation	1	17.1076		17349956:Holt 2007;																16776651:Sedgwick 2006;17137646:Sawarynski 2006;		9743499:sic1 delete suppresses ime2 delete defect in meiotic DNA replication. Dirick 1998;				16776651:Stability of Sic1 in sporulating cells depends on IME2 Sedgwick 2006;		16776651:Sedgwick 2006;					16776651:Sedgwick 2006;
IME2	RFA2	YJL106W	YNL312W	Phosphorylation	1	11.3802																		17137646:Sawarynski 2006;14634024:Clifford 2004;14612412:Ime2-His-HA phosphorylates Rfa2 in vitro. Clifford 2004 ;16294044:Ime2 phosphorylates a peptide from Rfa2. Immunoprecipitated Ime2 phosphorylates Rfa2 Clifford 2005 ;								16294044:Clifford 2005 ;		16294044: Clifford 2005 ;			14634024:Clifford 2004;
HSL1	HSL7	YKL101W	YBR133C	Phosphorylation	1	23.1309				14562095:Colocalized in the bud neck. by Huh WK. et al, (2003);										10490648:Schulewitz MJ. et al, (1999) CoIP;19211841:Crutchley J. et al, (2009) CoIP;	16688223:Clotet et al. (2006). Phosphorylation of Hsl1 by Hog1 determines Hsl7 binding to Hsl1 (shown by two hybrid) and consequently also Hsl7's localization at the bud neck.;10490648:Shulewitz MJ. et al, (1999) Yeast two hybrid;11408575:Cid VJ. et al, (2001);	11408575:Cid VJ. et al, (2001) ;		11408575:Cid VJ. et al, (2001);19211841:Crutchley J. et al, (2009);	11404321:La Valle R. et al, (2001);				10805747:Longtine et al., 2000: Hsl1 and Hsl7 colocalize to the bud side of the bud neck within the septin-containing region.;16571676:Liu H. et al, (2006) Both are sensitive to HU;12925763:Theesfeld CL> et al, (2003) Phosphorylation of both proteins is reduced in the presence of LatA, actin depolymerizing agent;		19211841:Crutchley J, et al, (2009);					10805747:Longtine et al., 2000: Hsl7 localization to the bud neck is abolished in hsl1 mutant cells.;	10490630:McMillan et al., 1999: Slower migrating Hsl7 peptide is not observed for hsl1 mutant.;11408575:Cid VJ. et al, (2001) No hsl7 phosphorylation is detected (by IP kinase assay) in a hsl1 kinase dead mutant strain;12925763:Theesfeld CL. et al, (2003);	16688223:Clotet et al. (2006). Phosphorylation of Hsl1 by Hog1 determines Hsl7 binding to Hsl1 (shown by two hybrid) and consequently also Hsl7's localization at the bud neck.;10490648:Shulewitz MJ. et al (1999) Hsl1 is required for hsl7 localization to the budneck;12925763:Theesfeld CL. et al, (2003) hsl7 is mislocalized in a kinase dead Hsl1 mutant strain;
HSL1	HSL1	YKL101W	YKL101W	Phosphorylation	2	8.70841										18467557:by Tarassov et al (2008);								12925763:Theesfeld CL. et al, (2003) Autophosphorylation;													9925642 Barral et al. 1999: When the 3xHAûHsl1ûK110A protein is the sole source of Hsl1, the protein migrates at the size of the unphosphorylated protein (Fig. 2C). Interestingly, in wild-type HSL1 cells, the 3xHAûHsl1ûK110A protein exhibits modest levels of phosphorylation, suggesting that it can be phosphorylated in trans by Hsl1. These results suggest that most phosphorylated forms of Hsl1 dep…
HRR25	EDE1	YPL204W	YBL047C	Phosphorylation	1	18.6478											11805837:by Ho et al (2002);20489023:Breitkreutz A. et al, (2010);							25625208:Purified Hrr25 phosphorylated purified Ede1 in vitro. Peng Y et al, (2015);	25625208:Cells lacking Ede1 and the C-terminal PQ repeat of Hrr25 show slow or no growth at 37 degrees. Peng Y et al, (2015);						25625208:Hrr25-3xGFP colocalizes with Ede1-mCherry at endocytic sites. Peng Y et al, (2015);	25625208:Hrr25 phosphorylates only the 900-1381 region of Ede1 through 22 phosphorylation sites that were identified by Mass Spec. Peng Y et al, (2015);	25625208:Ede1 is critical for Hrr25 localization. Deletion of 22 phosphorylation sites in Ede1 abolishes Hrr25 localization. Peng Y et al, (2015);				25625208:Truncated Ede1 lacking a proline rich region and coiled-coiled domain migrates as two bands in a SDS-PAGE, with only the fast migrating band appearing upon phosphatase treatment. Similar effects are observed when comparing the Hrr25 wild-type and Hrr25-kinase dead. Peng Y et al, (2015);
HRR25	BMH2	YPL204W	YDR099W	Phosphorylation	1	5.58571														17559233:Kakiuchi K et al (2007) Hrr25 co-purifies with Bmh1-Bmh2 complex by IP-MS.;				19860830:Clokie S. et al, (2009);
HRR25	BMH1	YPL204W	YER177W	Phosphorylation	1	8.88801														17559233:Kakiuchi K et al (2007) Hrr25 co-purifies with Bmh1-Bmh2 complex by IP-MS.;				19860830:Clokie S. et al, (2009);								19860830:Clokie S. et al, (2009) Serine 237 Site directed mutagenesis;
HRR25	SEC24	YPL204W	YIL109C	Phosphorylation	1	6.69485																		21532587:GST-Sec24 was incubated with His6-Hrr25p and radiolabeled ATP and phosphorylation was detected in an autoradiogram. Incubation with a kinase-dead allele, or without the kinase, did not produce a signal. Lord C et al, (2011);													21532587:In a conditional allele of Hrr25 (controlled expression and rapid degradation), it is shown that Sec24 phosphorylation could only be detected in vivo when Hrr25 was expressed. Lord C et al, (2011);
HRR25	SWI6	YPL204W	YLR182W	Phosphorylation	1	6.26415														9012827:Ho Y. et al, (1997) Co-purification;				9012827:Ho Y. et al, (1997);					9012827:Ho Y. et al, (1997) Both deletes show increased sensitivity to HU and MMS;
HRR25	IKI3	YPL204W	YLR384C	Phosphorylation	1	16.3737		25569479:GST-Hrr25 phosphorylates Iki3 in vitro. Abdel-Fattah W et al, (2015);									16429126:by Gavin et al (2006);12628929:SchÃƒÂ¤fer et al. (2003). Use Hrr25-TAP as bait.;			19656297:Mehlgarten C. et al, (2009) CoIP;25569479:Elp2-myc coimmunoprecipitation of Hrr25 is through Iki3. Abdel-Fattah W et al, (2015);												25569479:Hrr25 phosphorylation in vitro of Iki3 is dependent on S1198, S1202 as detected by mutagenesis to alanine residues. Further, these sites were identified by Mass Spec. Abdel-Fattah W et al, (2015);				19656297:Mehlgarten C. et al, (2009) HRR25 is required for Iki3 (elongator) binding to Kti12;	19656297:Mehlgarten C. et al, (2009);
HRR25	NUP53	YPL204W	YMR153W	Phosphorylation	1	11.2846														17461799:Lusk CP. et al, (2007);				17461799:Lusk CP. et al, (2007);												17461799:Lusk et al (2007);	17461799:Lusk CP. et al, (2007) ;
HRR25	CRZ1	YPL204W	YNL027W	Phosphorylation	1	17.4509	16319894:by Ptacek et al (2005);										11805837:by Ho et al (2002);20489023:Breitkreutz A. et al, (2010);	21460040:C-terminal V5 epitope kinase probed a yeast proteome microarray (GST-fused). Fasolo J. et al, (2011);		14597664:Kafadar KA. et al, (2003);21460040:Kinase-13xMyc/target protein-TAP strains. Membranes were probed with anti-myc antibody. Fasolo J et al, (2011).;				14597664:Kafadar KA. et al, (2003);												14597664:Kafadar KA. et al, (2003) Hrr25 is required for transcriptional activity of Crz1-dependent genes (reporter activity with CDRE containing promoter);	14597664:Kafadar KA. et al, (2003);	14597664:Kafadar KA. et al, (2003) Overexpression of HRR25 promotes cytosolic localization of Crz1 protein;
HRR25	YOL083W	YPL204W	YOL083W	Phosphorylation	1	8.76397											20489023:Breitkreutz A. et al, (2010);							25281559:Recombinant GST-Atg34 incubated with Hrr25 in the presence of ATP was analyzed with Phos-Tag staining. Mochida K et al, (2014);													25281559:Phosphorylation of Atg34-GFP is abolished upon controlled degradation of Hrr25-AID (auxin-inducible degron) when cells are treated with rapamycin to induce nitrogen starvation conditions as detected by a loss in slow-mobility band. Mochida K et al, (2014);
HRR25	TIF6	YPL204W	YPR016C	Phosphorylation	1	10.2711														18256024:Ray P. et al, (2008) CoIP;				18256024:Ray P. et al, (2008) Both in vitro kinase assay and IP kinase assay.;								18256024:Ray P. et al, (2008) Ser 174;		18256024:Ray P. et al, (2008) Ser 174;
HRR25	SEC23	YPL204W	YPR181C	Phosphorylation	1	18.0682											11805837:by Ho et al (2002);					21532587:Sec23 is known to bind to TRAPPI, and when similar amount of His6-Hrr25 and TRAPPI are incubated together, Hrr25 effectively competes with TRAPPI for binding to purified GST-Sec23. Binding is not dependent on kinase activity. Hrr25 binds to Sec23 with a Kd = 0.043 +/- 0.009 ÂµM. Lord C et al, (2011);		21532587:GST-Sec23 was incubated with His6-Hrr25p and radiolabeled ATP and phosphorylation was detected in an autoradiogram. Incubation with a kinase-dead allele, or without the kinase, did not produce a signal. Lord C et al, (2011);			9920934:Murakami A. et al, (1999) Overexpression of HRR25(K38A) dominant negative mutant is toxic in sec23-1 mutant;					21532587:Hrr25p phosphorylation sites were identified in Sec23 by mass spectrometry (in vitro incubated) : T555, S742, T747. Lord C et al, (2011);					21532587:In a conditional allele of Hrr25 (controlled expression and rapid degradation), phosphorylated Sec23 could only be detected in vivo when Hrr25 was expressed. Lord C et al, (2011);	21532587:In the conditional Hrr25 allele (controlled expression and rapid degradation), Sec23 is found in the soluble pool when HA-Hrr25 is expressed. In the absence of HA-Hrr25p, Sec23 was membrane bound. Lord C et al, (2011);
HOG1	NUP60	YLR113W	YAR002W	Phosphorylation	1	5.58571														23645671:GST-Hog1 pulls down TAP-tagged Nup60 in osmotically stressed cells. Regot S et al, (2013);				23645671:GST-Nup60 was phosphorylated by GST-Hog1 in the presence of constitutive Pbs2. Regot S et al, (2013);
HOG1	SMP1	YLR113W	YBR182C	Phosphorylation	1	19.8206														12482976:de Nadal et al. (2003). HA-Hog1 coprecipitates with GST-Smp1.;	12482976:de Nadal et al. (2003). Based on two-hybrid analysis Hog1 interacts with the putative transcription activator domain of Smp1.;			12482976:de Nadal et al. (2003). Pbs2EE activated Hog1 phosphorylates Smp1 in vitro.;								12482976:de Nadal et al. (2003). Pbs2EE activated Hog1 phosphorylates Smp1 on residues Ser 348, Ser 357, Thr 365, and Ser 376 in vitro.;			12482976:de Nadal et al. (2003). Hog1 phosphorylates Smp1 on residues Ser 348, Ser 357, Thr 365, and Ser 376 in vivo.;	12482976:de Nadal et al. (2003). Multiple copies of SMP1 drive STL1-lacZ expression in a HOG1 dependent manner.;	12482976:de Nadal et al. (2003). Smp1 from hog1 mutant cells show reduced phosphorylation.;
HOG1	STE50	YLR113W	YCL032W	Phosphorylation	1	14.0792																		18854322:Hao et al. (2008). Hog1 phosphorylates Ste50 in vitro, without any intermediary kinases.;	9744864:O'Rourke and Herskowitz (1998). Inactivation of STE50 in the hog1 strain abolished cross talk signaling between the Hog-and pheromone signaling pathways, as deduced from FUS-lacZ expression.;	19218425:Shock TR. et al, (2009) hog1 delete suppresses ste50-5A mutant;			18184748:Bermejo C et al (2008) hog1 and ste50 mutants are hypersensitive to zymolyase.;			18854322:Hao et al. (2008). Hog1 phosphorylates Ste50 at various residues (Ser-155, Ser-196, Ser-202, Ser-248, Thr-341);					18854322:Hao et al. (2008). Ste50 failed to undergo a mobility shift in the absence of Hog1 expression.;
HOG1	MRC1	YLR113W	YCL061C	Phosphorylation	1	15.0769														23178807:Hog1-HA co-immunoprecipitates Mrc1-TAP and vice-versa. Duch A et al, (2013);				23178807:Purified GST-Mrc1 is phosphorylated by Hog1 in vitro. Duch A et al, (2013);								23178807:GST-Mrc1 (T169A, S215A, S229A) is no longer phosphorylated by Hog1 in vitro as detected by radiolabeled ATP. Duch A et al, (2013);			23178807:Mrc1-TAP (T169A, S215A, S229A) is not phosphorylated in vivo in response to salt, similar to when hog1 is removed. Duch A et al, (2013);		23178807:Mrc1-TAP is phosphorylated in response to salt, but not in cells lacking hog1 as detected by phosphospecific antibodies. Duch A et al, (2013);
HOG1	UBP3	YLR113W	YER151C	Phosphorylation	1	17.9982														21743437:Myg-tagged Ubp3 and HA-tagged Hog1 expressed from their genomic locus were subjected to osmostress and Ubp3 was immunoprecipitated using specific monoclonal antibodies against the Myc epitope. Similarly, Hog1-HA was preciptated with Ubp3 in response to osmostress. SolÃ© C et al, (2011);				21743437:E. coli purified proteins in which Hog1 was activated in the presence of a constitutive MAPKK allele was able to phosphorylated GST-Ubp3. SolÃ© C et al, (2011);								21743437:Mutation of Ubp3 (S695A) significantly reduced phosphorylation of Ubp3 by activated Hog1 in an in vitro kinase assay. SolÃ© C et al, (2011);	21743437:Mutation of Ser695 abolished the mobility shift of Ubp3 in response to osmostress. The shift is also not observed in non-mutated Ubp3, hog1 delete cells. SolÃ© C et al, (2011);			21743437:Recruitment of Ubp3 to chromatin in response to osmostress is dependent on Hog1. SolÃ© C et al, (2011);	21743437:Phosphorylated of Ubp3 in response to osmotic stress was completely dependent on Hog1 because Ubp3-HA expressed in hog1-delete cells did not undergo the mobility shift observed for WT cells. SolÃ© C et al, (2011);
HOG1	TOK1	YLR113W	YJL093C	Phosphorylation	1	5.58571														15294160:Proft and Struhl (2004). HA-Hog1 co-purified with GST-Tok1 following expression in yeast.;				15294160:Proft and Struhl (2004). The Tok1(456Ã¢â‚¬â€œ691) C-terminal region is phosphorylated by HA-Hog1 in vitro.;
HOG1	HSL1	YLR113W	YKL101W	Phosphorylation	1	14.5869														16688223:Clotet et al. (2006). GST-Hog1 pulls down Hsl1-HA.;				16688223:Clotet et al. (2006). Hsl1 is phosphorylated in its C-terminal region (amino acids 711Ã¢â‚¬â€œ1517) by Hog1 in vitro.;								16688223:Clotet et al. (2006). Mutation of Ser1220 to Ala abolished phosphorylation of Hsl1 by Hog1 in vitro.;				16688223:Clotet et al. (2006). Phosphorylation of Hsl1 by Hog1 determines Hsl7 binding to Hsl1 (shown by two hybrid) and consequently also Hsl7's localization at the bud neck.;16688223:Clotet et al. (2006). A Hsl1 mutant (HSL1SA) that can not be phosphorylated by Hog1, fails to accumulate Swe1 upon osmotic stress.;	16688223:Clotet et al. (2006). Hsl1 phosphorylation was not observed in a hog1 strain, based on a mobility shift assay.;
HOG1	FPS1	YLR113W	YLL043W	Phosphorylation	1	25.4607														17620418:Mollapour M and Piper (2007). Hog1 were coprecipitated with this Fps1-cmyc.;24298058:Hog1-HA associates weakly with Fps1-Myc in the absence of stress, and the level of this association increased in the response to hyperosmotic shock. Lee J et al, (2013);	17620418:Mollapour M and Piper (2007). Hog1 associates with the Fps1(1Ã¢â‚¬â€œ255) region.;24298058:Bimolecular fluorescence complementation was used to detect association between Hog1 and Fps1. Lee J et al, (2013);			16885417:Thorsen et al. (2006). GST-Hog1 phosphorylates GST-Fps1 in vitro in the presence of GST-Pbs2EE;	10931288:Siderius et al. (2000). hog1 cells containing an fps1 allele, encoding a constitutively open glycerol channel, have lost their temperature-remedial osmoresistance.;	19608606:Mollapour M et al (2009) Deletion of FPS1 suppresses hog1 sensitivity to acetate in pH 6.8;16885417:Thorsen et al. (2006). Deletion of FPS1 in hog1 background restores resistance to As(III) and Sb(III).;17620418:Mollapour and Piper (2007). FPS1 deletion suppresses the acetate sensitivity generated by the loss of Hog1.;19608606:Mollapour et al. (2009).;		20026328:Maciaszczyk-Dziubinska et al. (2010). Overexpression of FPS1 increased arsenite tolerance.;	16380504:Both mutants are sensitive to Unfolded Protein Response (UPR)-inducing agents, such as tunicamycin, beta-mercaptoethanol or DTT. Chen Y. et al, (2005);			16885417:Thorsen et al. (2006). GST-Hog1 phosphorylates GST-Fps1 in vitro in the presence of GST-Pbs2EE, but not GST-Fps1 T231A.;17620418:Mollapour M and Piper (2007). Hog1 phosphorylates a truncated form of Fps1(1Ã¢â‚¬â€œ255) at residue T231 in vitro.;			17620418:Mollapour M and Piper (2007). Double T231A S537A mutation of Fps1 abolishes the Hog1-dependent phosphorylation and Fps1 endocytosis in response to acetic acid stress.;	17620418:Mollapour M and Piper (2007). Fps1-GFP undergoes Hog1-dependent endocytosis in response to acetic acid but not salt stress.;	16885417:Thorsen et al. (2006). Phospho-Fps1 forms are reduced by 25% in hog1 mutant cell extracts. ;17620418:Mollapour M and Piper (2007). Hog1 phosphorylates a truncated form of Fps1(1Ã¢â‚¬â€œ255) at residue T231 in vivo. T231A S537A double mutation of Fps1-cmyc abolishes Hog1 phosphorylation.;
HOG1	SIC1	YLR113W	YLR079W	Phosphorylation	1	12.0466																		15448699:Escote et al. (2004). Hog1 phosphorylates Sic1 in vitro.;		18552285:Migdal et al. (2008). deletion of SIC1 abolished persistent G1 arrest in hog1 cells.;						15448699:Escote et al. (2004). Hog1 phosphorylates Sic1 in vitro, but phosphorylation is completely abolished by replacement of Thr 173 to alanine or to glutamine.;					15448699:Escote et al. (2004). Sic1 phosphorylation is not observed in a hog1 strain.;
HOG1	NHA1	YLR113W	YLR138W	Phosphorylation	1	12.2701														15294160:Proft and Struhl (2004). HA-Hog1 co-purified with GST-Nha1 following expression in yeast.;				15294160:Proft and Struhl (2004). The Nha1(431Ã¢â‚¬â€œ985) C-terminal region is phosphorylated by HA-Hog1 in vitro.;								15294160:Proft and Struhl (2004). Nha1 T765 and T876 is phosphorylated by HA-Hog1 in vitro.;					15294160:Proft and Struhl (2004). Nha1 mobility shift is dependent on Hog1.;
HOG1	RCK2	YLR113W	YLR248W	Phosphorylation	1	25.2403										18467557:by Tarassov et al (2008);1944710:Maayan and Engelberg (2009). hog1 cells expressing the active form of Rck2 (Rck2EE), showed a significant improvement of growth under osmostress.;	11805837:by Ho et al (2002);16554755:by Krogan et al (2006);20489023:Breitkreutz A. et al, (2010);			18212044:Murakami et al. (2008). GST-Rck2 binds to wild-type Hog1 or to Hog1deltaPBD-2, but not to the CD mutant Hog1-DADA.;10805732:Bilsland-Marchesan et al. (2000). Polyclonal antibodies directed at Rck2 co-precipitate HA-Hog1.;14735355:Jiang L. et al, (2004);	10805732:Bilsland-Marchesan et al. (2000). LexA-Hog1 interacts with GAL4AD-Rck2. Rck2 residues 466 to 610 is sufficient for binding to Hog1.;11344302:Teige M. et al, (2001) Two-hybrid requires the C-terminal regulatory domain of Rck2;			10805732:Bilsland-Marchesan et al. (2000). Osmo-stress activated Hog1 phosphorylates Rck2 in vitro.;10805732:Bilsland-Marchesan et al. (2000). Pbs2EE activated Hog1 phosphorylates Rck2 in vitro.;11344302:Teige A. et al, (2001) ;		10805732:Bilsland-Marchesan et al. (2000). Overexpression of catalytically inactive RCK2(KD) causes osmo-sensitivity, but can be suppressed by a HOG1 deletion.;		10805732:Bilsland-Marchesan et al. (2000). Overexpression of wt RCK2 suppresses the osmo-sensitivity of a hog1 mutant.;15341652:Bilsland et al. (2004). RCK2 overexpression partially suppresses the sensitivity of hog1 mutants to oxidative-stress agents.;				10805732:Bilsland-Marchesan et al. (2000). Several truncated Rck2 fragments were expressed in E. coli and tested for phosphorylation by Hog1 in vitro. Hog1 phosphorylates Rck2 on Ser519.;					10805732:Bilsland-Marchesan et al. (2000). A change in Rck2 phospho-forms is observed in wt cells that were exposed to osmo-stress. Rck2 phospho-peptides purified from hog1 cells show different mobilities than the wt preparation.;11344302:Teige A. et al, (2001) ;	15341652:Bilsland et al. (2004). Hog1-GFP is more concentrated in the nucleus of rck2 mutants exposed to oxidative stress, than wt cells.;
HOG1	NUP2	YLR113W	YLR335W	Phosphorylation	1	10.2711														23645671:GST-Hog1 pulls down TAP-Nup2 in osmotically stressed cells. Regot S et al, (2013);				23645671:GST-Nup2 is phosphorylated by GST-Hog1 in the presence of constitutive Pbs2. Regot S et al, (2013);								23645671:Nup2 (T361A) has reduced phosphorylation when incubated with Hog1. Regot S et al, (2013);		23645671:Phosphorylation of T361 was abolished in strains lacking hog1 as detected by mass spectrometry. Regot S et al, (2013);
HOG1	MSN2	YLR113W	YMR037C	Phosphorylation	2	4.66695																		21836634: It is noteworthy that Msn2 was phosphorylated by Hog1 in an in vitro assay	25022582
HOG1	HOT1	YLR113W	YMR172W	Phosphorylation	1	9.8414											20489023:Breitkreutz A. et al, (2010);				10409737:Rep et al. (1999).;12743037:Alepuz et al. (2003). Two-hybrid analyses indicated that Hot1 was able to interact with Hog1, and binding was not affected by mutation of the Hog1 phosphorylation sites in Hot1.;			12743037:Alepuz et al. (2003). HA-tagged wild-type Hot1 and a mutant allele of Hot1 (Hot1-m5) that contains mutations in all putative phosphorylation sites for the MAPK (i.e. Ser30, Ser70, Ser153, Ser360 and Ser410 to Ala) were subjected to an in vitro phosphorylation assay together with active Hog1. Only wt Hot1 was phosphorylated by Hog1 in vitro.;	10409737:Rep et al. (1999). Transcription of GPD1 and GPP2 is more reduced in hog1hot1 double mutant strains than the corresponding single mutants.;				17403898:Zapater et al. (2007). Binding of Hog1 to the STL1 promoter in response to osmo-stress depends on Hot1.;
HOG1	SKO1	YLR113W	YNL167C	Phosphorylation	1	16.6363														11230135:Proft et al. (2001). GST-Hog1 and GFP-Hog1 pull down HA-Sko1.;12086627:Proft and Struhl (2002). Hog1 coimmunoprecipitates the Sko1 N-terminal region (1Ã¢â‚¬â€œ315) but not Sko1 variants that lack this domain.;				11230135:Proft et al. (2001). Activated GST-Hog1 phosphorylates GST-Sko1 in vitro. To activate Hog1 a constitutively activated version of Pbs2 carrying two mutations (Ser514Glu and Thr518Glu) in the activation loop were purified as GST fusion protein.;		11230135:Proft et al. (2001). Deletion of SKO1 derepress down regulated stress genes in hog1 mutant cells.;9858577:Proft and Serrano (1999). Deletion of SKO1 in hog1 background restores ENA1-lacZ expression and partially suppresses osmotic sensitivity.;18201562:Kobayashi et al. (2008). Deletion of SKO1 suppresses the sensitivity of hog1 cells to 150 mM CaCl2.;11113177:Pascual-Ahuir et al. (2001).…						11230135:Proft et al. (2001). Activated GST-Hog1 phosphorylates GST-Sko1 in vitro. Sko1 phosphorylation is abolished in the SKO1(E) mutant, which contains mutations in all three sites, Ser108, Thr113 and Ser126.;				11230135:Proft et al. (2001) The interaction between Sko1 and the Ssn6-Tup1 co-repressor complex is dependent on the Hog1-specific phosphorylation sites in Sko1. Deletion of the phospho-sites increased Sko1's affinity for Ssn6 and Tup1. Co-IPs were performed with Sko1 phospho mutants.;12086627:Proft and Struhl (2002). Gal4-Sko1 activates GAL1-LacZ transcription under salt-stress conditions. Sko1-…	11230135:Proft et al. (2001). Sko1 is rapidly phosphorylated upon osmo-shock. The slower migrating phospho-peptides are not observed for hog1 mutant cells.;11230135:Proft et al. (2001). Proft et al. (2001). Mutations in all three serines (Ser380, Ser393 and Ser399) corresponding to PKA phosphorylation sites in Sko1, decreased Hog1 dependent phosphorylation of Sko1.;
HOG1	SSK2	YLR113W	YNR031C	Phosphorylation	1	13.2509							20093466:by Costanzo M. et al, (2010) YLR113W, YNR031C. Score : 0.281. ;						18420932:Score : 0.43534 Hillenmeyer M. et al, (2008);					25734609: While Ssk1 was a poor substrate (Fig. S1A and B, ESI†), Ssk2 and in particular its amino-terminal domain was readily phosphorylated by Hog1 under these conditions (amino acids 1–565, Fig. 1A and B).		10409737:Rep et al. (1999). Truncated Ssk2 leads to hyperactivation of the HOG-pathway. The lethal consequence of hyperactive HOG-pathway signaling is suppressed by deletion of HOG1.;14685261:Mapes and Ota (2004). Overexpression of SSK2deltaN causes hyperactivation of the Hog-pathway. This effect is exacerbated by a ptc1 deletion due to Hog1 hyper-activation. Deletion of HOG1 suppresses the letha…		11344302:Teige A. et al, (2001) hog1 delete suppresses toxicity due to GAL-SSK2 overexpression;	16380504:Both mutants are sensitive to Unfolded Protein Response (UPR)-inducing agents, such as tunicamycin, beta-mercaptoethanol or DTT. Chen Y. et al, (2005);16885417:Thorsen et al. (2006). Hog1 phosphorylation is observed upon exposure to As (III). SSK2 and STE11 are required for As (III)-induced Hog1 phosphorylation.;10762242:Garcia-Rodriguez LJ et al (2000) hog1 and sho1 ssk2 ssk22 mutants a…			25734609: Consistent with the in vivo analysis, mutagenesis revealed that the MAPK consensus sites S54, S57, S74 and S78 (in SSK2) were among the major phospho-acceptors in vitro (Fig. 1C)
HOG1	NUP1	YLR113W	YOR098C	Phosphorylation	1	7.76133																		23645671:GST-Nup1 is phosphorylated by GST-Hog1 in the presence of constitutive Pbs2. Regot S et al, (2013);			22282571:In the presence of salt. Sharifpoor et al, (2012);					23645671:Nup1 (S110A, T159A, S161A) has reduced phosphorylation when incubated with Hog1. Regot S et al, (2013);
HAL5	RGT1	YJL165C	YKL038W	Phosphorylation	1	6.87445						22282571:YJL165C as query and array, YKL038W. Score=0.088, P-value=2.97E-02 Sharifpoor et al, (2012);20093466:by Costanzo M. et al, (2010) YJL165C as query, YKL038W as array. Score : 0.088. P-value : 2.97E-02. ;												16844691:Kim JH et al, 2006 Weak phosphorylation activity;													19233841:Kim et al (2009);
HAL5	NUP53	YJL165C	YMR153W	Phosphorylation	1	5.62951																		17461799:Lusk CP. et al, (2007);												17461799:Lusk et al (2007);
GLC7	PTA1	YER133W	YAL043C	Dephosphorylation	2	14.9118											11805826			12704082: By using extract prepared from a yeast strain in which a TAP-tagged version of Pta1 was the sole source of Pta1, we found that Pta1 was associated with known CPF subunits such as Cft1, Cft2, Brr5, Pta1, Pap1, Pfs2, Fip1, and Yth1 and several novel proteins that included Ref2, Mpe1, Pti1, Swd2, Glc7, Ssu72, and YOR179C (Fig. 1A); 16137619: By GST-pull-downs, Glc7 interacts strongly with …				16137619 He et al. 2005: The increase of phosphorylated Pta1 upon Glc7 depletion combined with the in vitro dephosphorylation of Pta1 by Glc7 (Figure 2C) indicate that Pta1 is a Glc7 substrate				16137619: GLC7 overexpression from a high-copy plasmid can rescue the thermosensitive growth defect of the pta1-3 mutant (Figure 6E).								16137619: Levels of the CPF Subunits Pta1 and Fip1 Decline upon Prolonged Glc7 Depletion	16137619 He et al. 2005: The level of phosphoserine in Pta1 increases as Glc7 is lost
GLC7	HTA2	YER133W	YBL003C	Dephosphorylation	2	8.74426																		19884341 Bazzi et al. 2010: Glc7 controls histone H2A phosphorylation in vivo and dephosphorylates H2A in vitro		19884341 Bazzi et al. 2010: The lack of H2A partially rescues the replication recoverydefects of glc7 mutants											19884341 Bazzi et al. 2010: we monitored H2A formation in glc7-132 and glc7-T152K cells by using phospho-specific antibodies recognizing phosphorylated S129 on histone H2A. When G1-arrested cell cultures were released in the presence of 0.03MHU (Fig. 6A), H2A was more abundant in both glc7-132 and glc7-T152K mutant cells than in the wild type (Fig. 6B).
GLC7	HHT1	YER133W	YBR010W	Dephosphorylation	2	9.50161																		10975519 Hsu et al. 2000: As shown in Figure 4D, HA-Glc7p were able to dephosphorylate 32P-labeled nucleosomal H3, and this activity was proportional to the amount of immunoprecipitants added to the reaction (data not shown).											21368139: Although we observed a high level of variability between experiments in every case (three separate experiments for H3 Ser10 and four for Dam1Ser257), the tco89-71 mutation raised the phosphorylation levels of H3 Ser10 and Dam1 Ser257 at both 24 °C and 30 °C, relative to the ipl1-2 strain (Fig. 3C). The glc7-127 mutation is more effective at increasing phosphorylation of both substrates.		14645525 Ramaswamy et al. 2003: As shown in Fig. 7B, H3 [Hht1] phosphorylation is also substantially elevated in glc7-127 cells in early G0; 10975519: In the case of the glc7-129 and glc7-131 mutants, Phos H3 [Hht1] signals were further enhanced when growing at the restrictive temperature (Figure 4A, lanes 3–6).
GLC7	REG1	YER133W	YDR028C	Dephosphorylation	2	12.9528														8846786: REG1 and GLC7 fusion proteins co-immunoprecipitate from cell extracts	8846786: REG1 interacts with GLC7 strongly and specifically in the two-hybrid system; 10454550: The two-hybrid assay with which the Reg1-Glc7 interaction had been first demonstrated was used to address this issue (58)...GAD-Glc7 stimulated reporter gene expression more than 100-fold in the presence of wild-type LexA-Reg1 (Fig. 3A); 10428955: Two-hybrid analysis further confirmed that the two poin…			14506263: We observed that after incubating the yeast extract expressing HA-Reg11–443 with purified GST-Glc7, the upper band, corresponding to the phosphorylated form of HA-Reg11–443, disappeared, indicating that Glc7 was able to dephosphorylate Reg1 protein in vitro (Fig. 3B, lane PP).				8846786: overexpression of a REG1 fusion protein suppresses the glc7-T152K mutant defect in glucose repression									10648618 Sanz et al. 2000: Reg1 is dephosphorylated by Glc7 in response to glucose...To determine whether Glc7 is responsible for this dephosphorylation, we used the mutant allele glc7-T152K, which partially relieves glucose repression but does not interfere with the function of Glc7 in other pathways (48, 49). The mutant was defective in dephosphorylating LexA-Reg11-400 after the addition of glu…
GLC7	HTA1	YER133W	YDR225W	Dephosphorylation	2	8.74426																		19884341 Bazzi et al. 2010: Glc7 controls histone H2A phosphorylation in vivo and dephosphorylates H2A in vitro		19884341 Bazzi et al. 2010: The lack of H2A partially rescues the replication recovery defects of glc7 mutants											19884341 Bazzi et al. 2010: we monitored H2A formation in glc7-132 and glc7-T152K cells by using phospho-specific antibodies recognizing phosphorylated S129 on histone H2A. When G1-arrested cell cultures were released in the presence of 0.03MHU (Fig. 6A), H2A was more abundant in both glc7-132 and glc7-T152K mutant cells than in the wild type (Fig. 6B).
GLC7	CFT1	YER133W	YDR301W	Dephosphorylation	2	7.65483											11805826; 17200106			11841235 Table 2 or 3				16137619 He et al. 2005: Phosphorylated CPF subunits are dephosphorylated by Glc7. CPF phosphorylated by CKI (lane 2) was treated with Glc7-His6.
GLC7	PAN1	YER133W	YIR006C	Dephosphorylation	2	6.69485																		17898076 Zeng et al. 2007: The phosphorylated GST-LR1/PAN1 thus obtained gradually reduced its phosphorylation level during incubation with immunoprecipitated Glc7-HA to, for example, 20% after 80 min (Figure 3, B and C). This reduction in GST-LR1 phosphorylation was effectively blocked by I-2 (Figure 3, B and C), a phosphatase inhibitor previously demonstrated to be specific for type 1 protein p…													17898076 Zeng et al. 2007: The depletion of Glc7p was not observed if the degradation signal in the mutant was disrupted (Figure 3D, glc7-ntd). It is evident that the phosphorylation level of Pan1p in glc7-td cells increased in accordance with the depletion of Glc7p, while remained unchanged if Glc7p was not degraded (Figure 3D and Supplemental Figure S1A). Moreover, another mutant, glc7-T152K, p…
GLC7	FIP1	YER133W	YJR093C	Dephosphorylation	2	7.69863											17200106; 16554755							16137619 He et al. 2005: Phosphorylated CPF subunits are dephosphorylated by Glc7. CPF phosphorylated by CKI (lane 2) was treated with Glc7-His6.												16137619: Levels of the CPF Subunits Pta1 and Fip1 Decline upon Prolonged Glc7 Depletion
GLC7	PAP1	YER133W	YKR002W	Dephosphorylation	2	5.58571														11841235 Table 2 or 3				10733582: Treatment of the Pap1 species found in cells at S/G2 by lambda phosphatase or protein phosphatase 1 [Glc7] also eliminates the 90-kDa Pap1 (Fig. 3D, lanes 2 and 3),
GLC7	RED1	YER133W	YLR263W	Dephosphorylation	2	8.0126														10786836 Bailis et al. 2000: Both Red1 and Mek1 coimmunoprecipitate with Glc7-GFP (Figures 1A and 1B).	8754819 Table 2			10786836 Bailis et al. 2000: Wild-type Glc7, but not the mutant Glc7-T152K protein, dephosphorylates Red1 in vitro (Figure 2D).
GLC7	YSH1	YER133W	YLR277C	Dephosphorylation	2	7.65483											11805826			11841235 Table 2 or 3				16137619 He et al. 2005: Phosphorylated CPF subunits are dephosphorylated by Glc7. CPF phosphorylated by CKI (lane 2) was treated with Glc7-His6.
GLC7	SEN1	YER133W	YLR430W	Dephosphorylation	2	8.0126														18342605: To further demonstrate a direct interaction, we showed that affinity-purified, GSTtagged Sen1(202) produced in E. coli was preferentially retained compared to GST alone by 63His-Glc7 bound to a Ni-NTA matrix (Figure 4C); 11841235 Table 2 or 3	18342605: We tested the interaction of wild-type, K1999A, and F2003A mutant Sen1(202) with Glc7 using a yeast two-hybrid approach and determined that the wild-type and K1999A mutant Sen1(202) interacted strongly with Glc7, whereas the F2003A Sen1(202) did not (Figure 4A, bottom panel).			18342605 Nedea et al. 2008: We show that Glc7 can dephosphorylate Sen1 in vitroà treatment with recombinant Glc7 and APT increased the gel mobility of Sen1
GLC7	MSN2	YER133W	YMR037C	Dephosphorylation	2	9.01163																		16281053 De Wever et al. 2005: As shown in Figure 5A, the purified Glc7 complex can dephosphorylate both Msn2 substrates in vitro												16281053 De Wever et al. 2005: Our results show that Msn2 is still active in glc7-T152K mutants as compared to wild-type cells. This suggests that the inability of glc7-T152K to interact with Reg1 does not hinder Msn2 function.	16281053 De Wever et al. 2005: Msn2-S582 remained phosphorylated even when glucose was depleted from glc7-T152K cultures; 15601868 Lenssen et al. 2005: Msn2 mobility was also altered in bud14 and glc7-33 cell extracts, supporting the notion that the Bud14/Glc7 phosphaphosphatase module is required for appropriate Msn2 modification in unstressed wild-type cells.
GLC7	HHT2	YER133W	YNL031C	Dephosphorylation	2	9.50161																		10975519 Hsu et al. 2000: As shown in Figure 4D, HA-Glc7p were able to dephosphorylate 32P-labeled nucleosomal H3, and this activity was proportional to the amount of immunoprecipitants added to the reaction (data not shown).											21368139: Although we observed a high level of variability between experiments in every case (three separate experiments for H3 Ser10 and four for Dam1Ser257), the tco89-71 mutation raised the phosphorylation levels of H3 Ser10 and Dam1 Ser257 at both 24 °C and 30 °C, relative to the ipl1-2 strain (Fig. 3C). The glc7-127 mutation is more effective at increasing phosphorylation of both substrates.		14645525 Ramaswamy et al. 2003: As shown in Fig. 7B, H3 [Hht2] phosphorylation is also substantially elevated in glc7-127 cells in early G0; 10975519: In the case of the glc7-129 and glc7-131 mutants, Phos H3 [Hht2] signals were further enhanced when growing at the restrictive temperature (Figure 4A, lanes 3–6).
GLC7	SCD5	YER133W	YOR329C	Dephosphorylation	2	9.12174															8754819 Table 2;			17898076:As shown in Figure 3, Glc7p could efficiently dephosphorylate GST-SCD5 in vitro													17898076:the level of phosphorylated Scd5p was substantially increased in the glc7-td mutant after the phosphatase was depleted by temperature shift (Figure 3I and Supplemental Figure S1D).
GLC7	SPC105	YER133W	YGL093W	Dephosphorylation	2	6.69485																		22521787:PP1 treatment of kinetochore particles increased the migration of Spc105 in vitro (data not shown).													22521787:We found that Glc7 overexpression increased Spc105 mobility in vivo (Figure 3C)
GIN4	SHS1	YDR507C	YDL225W	Phosphorylation	1	17.1299	16319894:by Ptacek et al (2005);						20093466:by Costanzo M. et al, (2010) YDL225W, YDR507C. Score : 0.22. ;	22282571:Îµ-Score=-0.352, P-value=3.87E-13 Sharifpoor et al, (2012);			20489023:Breitkreutz A. et al, (2010);			12058072:Mortensen EM. et al, (2002) Affinity purification and Mass spectromtery Confirmed by western blotting;18431499:Egelhofer 2008;9813092:Carroll CW. et al, (1998) Copurify;				12058072:Mortensen EM. et al, (2002);	12699621:Castillon GA et al, 2003 gin4 and shs1 are SL in an arp1 deletion background;				12058072:Mortensen et al., 2002: Interaction between Gin4 and Cdc11 is abolished in shs1 background.;12058072:Mortensen et al., 2002: Gin4-Gin4 interactions are abolished in shs1 background.;								12058072:Mortensen EM. et al, (2002) Specifically during mitosis;16861226:Asano et al., 2006: The slow-migrating phospho- and sumoylated-forms of Shs1 are markedly reduced in gin4 cells.;
GCN2	GCN2	YDR283C	YDR283C	Phosphorylation	2	6.61503																		9528799:Immunoprecipitated Gcn2 can phosphorylate itself. Romano PR et al, (1998);								9528799:Immunoprecipitated Gcn2 mutated at two autophosphorylation sites cannot phosphorylate itself. Romano PR et al, (1998);
GCN2	SUI2	YDR283C	YJR007W	Phosphorylation	1	13.4085																		1739968:Dever TE et al, (1992) In vitro, GCN2 specifically phosphorylates the alpha subunit of rabbit or yeast eIF-2;								1739968:Dever TE et al, (1992) Substitution of Ser-51 with alanine eliminates phosphorylation of eIF-2 alpha by GCN2 in vitro;	1739968:Dever TE et al, (1992) Substitution of Ser-51 with alanine eliminates phosphorylation of eIF-2 alpha by GCN2 in vivo;				18812164:Nomura W et al, (2008) SUI2 phosphorylation is absent in gcn2-delete cells following treatment with MG;
FUS3	TEC1	YBL016W	YBR083W	Phosphorylation	1	14.4122											20489023:Breitkreutz A. et al, (2010);							15620356:MBP-Tec1-FLAG expressed from E. coli incubated with Fus3-myc purified from pheromone-induced cells were incubated. Fus3 phosphorylated recombinant Tec1 whereas the kinase-dead mutant Fus3(K42R) did not. Chou S et al, (2004);								15620356:In vitro Fus3-phosphorylated MBP-Tec1-FLAG was analyzed by tandem mass spectrometry. T273 was found to be phosphorylated, as well as S86, T297, and S325. T476 is not phosphorylated. Chou S et al, (2004);	15620356:Mutation of T273 to a valine stabilized Tec1 in cells exposed to pheromone. Fus3 mutant strains also stabilize Tec1 in cells exposed to pheromone. Chou S et al, (2004);			15620356:Degradation of Tec1 requires Fus3, as Fus3 mutant strains do not degrade Tec1 after 120 minutes of pheromone treatment. In contrast, half-life of Tec1 in the kss1 mutant is similar to that in wild-type. Failure to degrade Tec1 is not due to cell cycle arrest in G1 because Tec1 was not stabilized in far1 mutant. Ubiquitination of Tec1 requires Fus3 and SCF-Cdc4. Chou S et al, (2004);
FUS3	STE7	YBL016W	YDL159W	Phosphorylation	1	11.4918											20489023:Breitkreutz A. et al, (2010);							8384702:Errede B et al (1993) E.coli purified Fus3 phosphorylates immunoprecipitated Ste7 in vitro.;		8049522:Brill JA et al (1994) Gain of function alleles Fus3-101 and Fus3-107 suppress mating defect of ste7-R220 mutant.;			11729141:Erdman S et al (2001) ste7 mutant and fus3, kss1 double mutant show reduced levels of filament formation when exposed to low levels of alpha factor.;11337509:Burchett SA. et al, (2001) O/E of both in high copy inhibits the pheromone response;								8455599:Zhou Z et al (1993) Ste7 hyperphosphorylated form is absent in fus3 kss1 double mutant under alpha-factor treatment.;8049522:Brill JA et al (1994) Ste7-R220 is hyperphosphorylated in Fus3-101 gain of function allele under alpha-factor treatment.;
FUS3	STE5	YBL016W	YDR103W	Phosphorylation	1	10.2491														8314085:Kranz JE et al (1994) Ste5 co-immunprecipitates Fus3 and vice versa.;12511654:Park SH. et al, (2003) ;	8314085:Kranz JE et al (1994) Ste5 and Fus3 interact in Y2H.;			8314085:Kranz JE et al (1994) Ste5 is phosphorylated by Fus3. Both proteins are immunoprecipitated from yeast.;				8314085:Kranz JE et al (1994) Overexpression of Ste5 restores alpha-factor sensitivity of fus3-2 and fus3-205.;1819502:Elion EA et al (1991) Overexpression of Ste5 partially suppresses G1 arrest defect of a fus3 null mutant.;	11729141:Erdman S et al (2001) ste5 mutant and fus3, kss1 double mutant show reduced levels of filament formation when exposed to low levels of alpha factor.;
FUS3	RVS167	YBL016W	YDR388W	Phosphorylation	1	6.69485																		12857883:Friesen 2003;													12857883:Friesen 2003;
FUS3	DIG2	YBL016W	YDR480W	Phosphorylation	2	14.4484	16319894:by Ptacek et al (2005);									11283351:by Ito et al (2001);	20489023:Breitkreutz A. et al, (2010);	21460040:C-terminal V5 epitope kinase probed a yeast proteome microarray (GST-fused). Fasolo J. et al, (2011);			9094309: In order to define possible functions for Rst1/dig1 and Rst2/dig2, we carried out a second round of two-hybrid screens for proteins that interact with Gal4DBûRst1/Dig1 and Gal4DBûRst2/dig2. In this set of screens, we isolated Fus3, Kss1 and Ste12 as proteins that interacted with both Rst1/dig1 and Rst2/dig2			14668360: Like Ste12, both Rst1/Dig1 and Rst2/dig2 are phosphorylated in vitro and in vivo by Fus3 and Kss1													9094309: Rst1 and Rst2 phosphorylation was undetectable in Fus3K42R immune-complex kinase reactions, suggesting that Fus3 is indeed the kinase responsible for this phosphorylation (Figure 5d).
FUS3	UBP3	YBL016W	YER151C	Phosphorylation	1	7.82023	16319894:by Ptacek et al (2005);																	23645675:Fus3 purified from E. coli and Ubp3 purified from S. cerevisiae was tested in an in vitro kinase reaction and detected with autoradiography. Hurst JH et al, (2013);								23645675:Fus3 purified from E. coli could not phosphorylate Ubp3 where the S693A mutation was incorporated (as opposed to WT Ubp3). Hurst JH et al, (2013);
FUS3	STE12	YBL016W	YHR084W	Phosphorylation	2	8.33327											20489023:Breitkreutz A. et al, (2010);			8334305:Elion EA et al (1993) Ste12-myc co-immunoprecipitates with Fus3-HA.;				8334305: In this report, we describe a FUS3- and pheromonedependent kinase activity that phosphorylates multiple proteins associated with FUS3 in vitro. Several of these substrates are components of the signal transduction apparatus and include the STE12 transcription factor.					11729141:Erdman S et al (2001) ste12 mutant and fus3, kss1 double mutant show reduced levels of filament formation when exposed to low levels of alpha factor.;
FUS3	FAR1	YBL016W	YJL157C	Phosphorylation	1	12.9966															8334305:Elion EA et al (1993) Fus3 interacts with Far1 in yeast two hybrid.;			8334305:Elion EA et al (1993) Far1 is phosphorylated by immunoprecipiated Fus3.;8500168:Peter M et al (1993) Far1 is phosphorylated by immunoprecipitated Fus3 from alpha-factor treated cells.;				8334305:Elion EA et al (1993) Overexpression of Far1 suppresses loss of alpha factor sensitivity of fus3 mutant.;								8500168:Peter M et al (1993) Deletion of FUS3 abrogates Far1 physical interaction with Cln2-Cdc28 (detected by co-immunoprecipiation assays);8395009:Tyers M et al (1993) Far1 phosphorylation by Cln3-Cdc28 is dependent on Fus3.;	8500168:Peter M et al (1993) Phospho-shift of Far1 is absent in fus3 null mutant.;
FUS3	CDC25	YBL016W	YLR310C	Phosphorylation	2	6.69485																		12867033: GST-Cdc25 expressed in E. coli was phosphorylated in vitro by Kss1-Myc and Fus3-HA immune complexes													12867033: Active Fus3-HA further increased the amount of phosphorylated GST-Cdc25 (Figure 3B, lane 4), whereas inactive Fus3R42-HA did not
FUS3	SST2	YBL016W	YLR452C	Phosphorylation	1	9.99715																		15924435:Parnell SC et al, (2005);								15924435:Parnell SC et al, (2005) H538 is phosphorylated by Fus3 in vitro by Western Blotting;					15924435:Parnell SC et al, (2005);
FUS3	FUS2	YBL016W	YMR232W	Phosphorylation	2	6.16588																		19188495: Fus3p phosphorylates Fus2p in vitro Fig. 5D														19188495: Fus2p localization is controlled by Fus3p-dependent phosphorylation
FUS3	BNI1	YBL016W	YNL271C	Phosphorylation	1	11.7845																		15067022:HA-Bni1p was immunoprecipitated out of yeast and added to FLAG-Fus3p(Q93G) in an in vitro kinase assay. Matheos D et al, (2004);				15067022:Overexpression of Bni1 through the GAL1 promoter partially suppresses the polarization defect of fus3Î” cells (from 22% to 69% cells showing normal polarization in response to pheromone). In additional, localization of actin is also rescued; as well as rescuing misorientation of the cytoplasmic microtubules. Mating defect is also rescued in Bni1 overexpression. Matheos D et al, (2004);	15067022:Fus3Î” cells and bni1Î” cells are unpolarized and remain ellipsoidal after 90 minutes of pheromone treatment (both at ~25%). In addition, Spa2 localization is normally at the schmoo tip, however, in both fus3Î” cells and bni1Î” cells, 85%+ cells show no localization of Spa2 at the schmoo tip. Matheos D et al, (2004);								15067022:In wild-type cells induced with pheromone and labeled [32p]orthophosphate, immunoprecipitated HA-tagged Bni1p runs as a doublet on a western blot. Incorporation of 32p into the top band was severely reduced in fus3Î” cells Matheos D et al, (2004);	15067022:Localization of Bni1 to the schmoo tip after pheromone treatment is dependent on Fus3 as Fus3Î” cells do not localize Bni1. Matheos D et al, (2004);
FUS3	DIG1	YBL016W	YPL049C	Phosphorylation	2	13.2044										11283351:by Ito et al (2001);	20489023:Breitkreutz A. et al, (2010);				9094309: In order to define possible functions for Rst1/dig1 and Rst2/dig2, we carried out a second round of two-hybrid screens for proteins that interact with Gal4DBûRst1/Dig1 and Gal4DBûRst2/dig2. In this set of screens, we isolated Fus3, Kss1 and Ste12 as proteins that interacted with both Rst1/dig1 and Rst2/dig2			14668360: Like Ste12, both Rst1/Dig1 and Rst2/dig2 are phosphorylated in vitro and in vivo by Fus3 and Kss1													9094309: Rst1 and Rst2 phosphorylation was undetectable in Fus3K42R immune-complex kinase reactions, suggesting that Fus3 is indeed the kinase responsible for this phosphorylation (Figure 5d).
FPK1	YPK1	YNR047W	YKL126W	Phosphorylation	1	14.0869																		19966303:Roelants FM et al (2010) Ypk1 is phosphorylated by Fpk1 in vitro.;					19966303:Roelants FM et al (2010) ypk1 null mutant and fpk1-3A (S37A T244A S481A) mutant are sensitive to myriocin, a chemical which inhibits serine palmitoyltransferase in the sphingolipid biosynthesis pathway.;			19966303:Roelants FM et al (2010) Ypk1 is phosporylated by Fpk1 in vitro at S51 and S71 sites. Fpk1-S51A, S71A mutant can no longer be phosphorylated by Ypk1 in vitro.;	19966303:Roelants FM et al (2010) Ypk1-(S51A, S71A) mutant no longer shows a phospho-shift in western blot, same as wild-type Ypk1 in fpk1 kin82 double mutant.;				19966303:Roelants FM et al (2010) Phosphorylated form of Ypk1 is decreased in fpk1 mutant and absent in fpk1 kin82 double mutant.;
FCP1	RPO21	YMR277W	YDL140C	Dephosphorylation	2	12.9746														11003641: Fcp1p could bind to recombinant full-length yeast TFIIB in an affinity chromatography experiment (Fig. 3A)			16301539: Fcp1(D172N, mutation that abolished FCP1 catalytic activity) was pulled down by GST–CTDo (hyperphosphorylated CTD) but not by GST–CTDa (hypophosphorylated CTD) or GST (Fig. 1E).	9405607 Archambault et al. 1997: Both FCP1 (1–666) and FCP1 (1–626) also function in vitro to dephosphorylate the CTD (RPO21) (summarized in Fig. 5C); 10445027 Kobor et al. 1999: As shown in Figure 2B, recombinant Fcp1p alone was also able to dephosphorylate RNAPII that had been phosphorylated on the CTD in reactions containing the general transcription factor TFIIH and [g-32P]ATP											11751637 Cho et al. 2001: CTD phosphorylation on Ser 2 was increased in the two fcp1 mutants even at the semipermissive temperature of 30°C (Fig. 1A cf. lanes 1, 3, and 5). At the nonpermissive temperature of 37°C, the mutant Fcp1 proteins were degraded. This correlated with a further increase in Ser 2 phosphorylation.		9405607 Archambault et al. 1997: As reported, in this phosphatase assay, the enzyme specifically removes phosphate from the CTD in the 32P-labeled IIo form of the largest subunit of RPII (RPO21), converting it to the dephosphorylated IIA form; 10445027 Kobor et al. 1999: As was the case when Fcp1p was proteolyzed, there was again a clear shift toward the hyperphosphorylated IIO form of RNAPII (RP…
ELM1	KCC4	YKL048C	YCL024W	Phosphorylation	1	8.04907																		16861226:Asano et al., 2006: Elm1 phosphorylates Kcc4 in vitro.;	10725226:Bouquin et al., 2000: elm1hsl1gin4kcc4 quadruple mutant is severely sick and exhibits progressive Cdc11 localization defects. Determined through tetrad analysis.;												16861226:Asano et al., 2006: Inhibition of elm1-as (analog-sensitive) with 1NM-PP1 slightly reduces the slow-migrating phospho-forms of Kcc4.;10725226:Bouquin et al., 2000:;
ELM1	SNF1	YKL048C	YDR477W	Phosphorylation	1	12.3007					19269370:Fiedler D. et al, (2009);													12906789:Sutherland et al., 2003: Truncated Elm1 (delta-C, lacking C-terminal residues 1-420) phosphorylates Snf1 on Thr210 in vitro.;12847291:Hong et al., 2003: LexA-Snf1 extracted from elm1sak1tos3 triple mutant is not phosphorylated in vitro.;12847291:Hong et al., 2003: GST-Elm1 from yeast extract phosphorylates Snf1KD-K84R (inactivated catalytic domain) in vitro. No phosphorylation is observe…	12906789:Sutherland et al., 2003: The elm1snf1 double mutant appears as large, round cells that are osmosensitive.;	12906789:Sutherland et al., 2003: Overexpression of truncated Elm1 (Elm1delta-C, lacking C-terminal residues 1-420) causes ragged/irregular colony morphology, but deletion of SNF1 restore wild type phenotype (smooth round colonies).;12906789:Sutherland et al., 2003: Overexpression of truncated Elm1 (Elm1delta-C, lacking C-terminal residues 1-420) causes misshapen, elongated cell morphologies, but…			12847291:Hong et al., 2003: Overexpression of GST-TOS3 stimulates LexA-SNF1 catalytic activity. Used lexAop-lacZ reporter to assess LexA-Snf1 activity.;						15824893:McCartney RR. et al, (2005) Thr210 is phosphorylated in Snf1;	17438333:Hong and Carlson, 2007: Stress-induced Snf1 activity (determined by assaying the phosphorylation of the SAMS peptide in vitro) is not observed in elm1sak1tos3 triple mutant extracts.;12847291:Hong et al., 2003: Snf1 activity (determined by assaying the phosphorylation of the SAMS peptide in vitro) is not observed in elm1sak1tos3 triple mutant extracts.;
ELM1	GIN4	YKL048C	YDR507C	Phosphorylation	1	18.2347							20093466:by Costanzo M. et al, (2010) YDR507C, YKL048C. Score : 0.27. ;											16861226:Asano et al., 2006: Elm1 phosphorylates Gin4 and Gin4(K48A), the kinase-dead version, in vitro.;16861226:Asano et al., 2006: Preincubation with Elm1 enhances Gin4's ability to phosphorylate Shs1 in vitro. This is however not observed with the kinase-dead version Gin4(K48A);	10567524:Sreenivasan and Kellogg, 1999: elm1gin4 double mutants grow slower than the corresponding single mutants.;10725226:Bouquin et al., 2000: elm1hsl1gin4kcc4 quadruple mutant is severely sick and exhibits progressive Cdc11 localization defects. Determined through tetrad analysis.;							16861226:Asano et al., 2006: Elm1-dependent phospho-sites in the kinase-dead version of Gin4(K48A). The latter was used to eliminate possible interference from Gin4 autophosphorylation. Nine definitive and four potential sites were identified using nanoelectrospray tandem mass spectrometry. Elm1 has a preference for Ser/Thr preceded by hydrophobic amino acids.;				12058072:Mortensen et al., 2002: Interaction between Gin4 and Cdc11 is abolished in elm1 background.;	10567524:Sreenivasan and Kellogg, 1999: Hyperphosphorylated Gin4 phospho-forms observed during M-phase are absent in elm1 cells. Performed phospho-shift assays at different time points following alpha-factor block-release.;16861226:Asano et al., 2006: Inhibition of elm1-as (analog-sensitive) with 1NM-PP1 reduces the slow-migrating phospho-forms of Gin4.;	16861226:Asano et al., 2006: Elimination of Elm1-dependent phospho-sites in Gin4-GFP impair its ability to localize to the bud-neck.;
ELM1	MIG1	YKL048C	YGL035C	Phosphorylation	1	6.69485																		16201971:Elbing K. et al, (2006);													15824893:McCartney RR. et al, (2005) ;
ELM1	GPA1	YKL048C	YHR005C	Phosphorylation	2	17.0794														21521692: We established that purified Elm1 can bind to and phosphorylate recombinant Gpa1 in vitro... Association between Elm1 and Gpa1 determined by co-purification and by in vitro kinase assay		21521692:6xHis-Gpa1 was able to pulldown GST-Elm in an in vitro affinity purification. Torres MP et al, (2011);		21521692:GST-Elm1 was able to phosphorylated 6xHis-Gpa1 in vitro as detected by phospholabeled ATP. Torres MP et al, (2011);								21521692:Gpa1-S200A phosphorylation was severely reduced by GST-Elm1 in an in vitro kinase assay. Torres MP et al, (2011);			21521692: Elm1 phosphorylates Gpa1 directly, at Ser-200 and multiple other sites throughout the protein		21521692:Of a screen of 109 kinase delete strains, the elm1 mutant alone resulted in a significant observable loss of phosphorylated Gpa1 by phosphoshift. Torres MP et al, (2011);24003255:In high glucose (2%) environments, elm1 delete strains do not show phosphorylation of Gpa1 as determined by phosphoshifts. Clement ST et al, (2013);
ELM1	KIN4	YKL048C	YOR233W	Phosphorylation	2	16.8342																		20855503: After incubation with GST-Elm1?C, the antiûT209-P antibody predominantly recognized GST-Kin4 but not GST-Kin4-T209A (Fig. 5 E). GST-Elm1?C also phosphorylated an N-terminal truncated Kin4 (Kin4-N) at T209				21041444:elm1Î” mutants rescue the growth inhibition of Kin4 overexpression. Moore JK et al, (2010);					21041444:Kin4-T209A overexpression does not inhibit growth (similar to overexpression of Kin4-WT in elm1Î” mutants) whereas Kin4-T209D constitutively inhibits growth. Moore JK et al, (2010);			20855503: Deletion of ELM1 diminished Kin4-6HA kinase activity to levels comparable to those observed for the inactive mutant Kin4-T209A-6HA	21041444:In nocodazole treated cells, Kin4-13myc shows a phosphoshift, but not in elm1Î” cells. Moore JK et al, (2010);	21041444:Once cells exit from mitosis, Kin4 localizes to the neck in wild-type cells. However, this is not see in elm1Î” cells. Moore JK et al, (2010);
DUN1	NEJ1	YDL101C	YLR265C	Phosphorylation	1	9.01163																		17101301:Ahnesorg and Jackson. 2007 Immunoprecipitated Dun1 phosphorylates purified Nej1 in vitro. Replacing Ser-297 and Ser-298 with alanine reduces this phosphorylation.;												19571008:Carter et al. 2009 Nej1-Srs2 physical interaction is lost in a dun mutant background.;	17101301:Ahnesorg and Jackson. 2007 Nej1 phosphorylation in response to 4-NQO is abolished when MEC1 is deleted.;
DUN1	SML1	YDL101C	YML058W	Phosphorylation	1	19.2281								22282571:Îµ-Score=-0.694, P-value=8.66E-23 Sharifpoor et al, (2012);			11805837:by Ho et al (2002);				11904430:Zhao and Rothstein (2002) The coexpression of GBD-Dun1 and GAD-Sml1 activates both two-hybrid reporters (GAL-HIS3 and GAL2-ADE2), indicating that Dun1 physically associates with Sml1.;11074005:Zhao et al. 2000 Sml1 interacts with Dun1 in yeast two-hybrid assay.;			11904430:Zhao and Rothstein (2002) GST-Dun1 phosphorylates Sml1 in vitro whereas GST-Dun1-D328A (kinase dead) does not.;19457865:Chen SH et al, 2009;		11904430:Zhao and Rothstein (2002) sml1 mutant suppresses growth defects of rad53-1 dun1 double mutants and rad53-17 dun1 double mutants via tetrad dissection.;11904430:Zhao and Rothstein (2002) sml1 mutant suppresses growth defects of mec1-3 dun1 double mutants and mec1-8 dun1 double mutants via tetrad dissection.;11904430:Zhao and Rothstein (2002) sml1 mutant suppresses petite formation in dun1…	22282571:Confidence: High Sharifpoor et al, (2012);							14684746:Uchiki et al, 2004 Ser60, Ser58, and Ser60 in Sml1p are sites of Dun1p phosphorylation.;		11904430:Zhao and Rothstein (2002) Sml1 protein levels fall only 2 fold in dun1 mutant during S phase compared to 6 fold in wild type.;11904430:Zhao and Rothstein (2002) Sml1 protein is not degraded after DNA damage (MMS, UV, gamma-ray) in dun1 mutant strains. In contrast, Sml1 protein is rapidly diminished in wild type cells after DNA damage.;	11904430:Zhao and Rothstein (2002) The fraction of phosphorylated Sml1 found during S phase is reduced 5-fold in dun1 mutant.;11904430:Zhao and Rothstein (2002) No phosphorylated Sml1 can be detected in dun1 mutants after DNA damage (MMS, UV, and gamma-ray), even in the presense of RNR1 plasmid or GAL-SML1 construct.;17114794:Chen et al. 2007 Sml1p is hyperphosphorylated via phospho-shift analysi…
DCR2	IRE1	YLR361C	YHR079C	Dephosphorylation	2	6.72233					16990850: we found that ire1D cells carrying a dominant-negative DCR2 allele grow poorly (supplementary Fig S1 online)									16990850: we noticed that Ire1-S840E,S841E co-precipitated with Dcr2 (Fig 3B). We did not observe interactions between Dcr2 and wild-type Ire1 or Ire1-S840A,S841A suggesting that the glutamic acid (E) substitutions allow stable (and detectable) interactions with Dcr2. These results indicate that Dcr2 interacts physically with Ire1 in vivo, and that this interaction is dependent on the phosphoryla…				16990850: In the presence of recombinant Dcr2, Ire1* was de-phosphorylated, but not when phosphatase activity was blocked (Fig 4A).	16990850: First, we deleted both DCR2 and IRE1 and found that dcr2D, ire1D double mutants grow extremely poorly (Fig 2A).
DCR2	SIC1	YLR361C	YLR079W	Dephosphorylation	2	6.82951																	17673172: Sic1p-TAP was co-precipitated from cells transformed with PGAL-GST-DCR2 DN, but not from cells transformed with a similar plasmid (PGAL-GST) that generates a truncated Dcr2p DN (Fig. 4A).	17673172: In the presence of recombinant Dcr2p, Sic1p was de-phosphorylated, but not when phosphatase activity was blocked, or when we used the catalytically inactive recombinant Dcr2p DN mutant (Fig. 4B).												17673172: We found that the half-life of Sic1p-TAG was significantly reduced in cells with elevated levels of Dcr2p (Fig. 2).
DBF2	CHS2	YGR092W	YBR038W	Phosphorylation	1	10.7478																		22573892:N-terminal (1-286) of Chs2 was fused to GST and subjected to in vitro kinase assay using recombinant Dbf2-Mob1, preactivated by Cdc15. Phosphorylation was observed only when Dbf2-Mob1 was preactivated by Cdc15. Oh Y et al, (2012);							22573892:Dbf2-mCherry colocalizes with Chs2-GFP at the budneck 4 minutes after Chs2 arrives at the budneck. Oh Y et al, (2012);	22573892:N-terminal (1-286) Chs2 was fused to GST and subjected to in vitro kinase assay with Dbf2-Mob1 preactivated with Cdc15. S217 and S225 were found to be phosphorylated as assayed by a reduction in phosphorylation following site-directed mutagenesis. Oh Y et al, (2012);				22573892:Chs2 remains more longer at the division site in Dbf2-delete cells. Oh Y et al, (2012);
DBF2	CDC14	YGR092W	YFR028C	Phosphorylation	2	6.93993											20489023:Breitkreutz A. et al, (2010);							20123997: As a substrate for Dbf2ûMob1 kinase, we used a C-terminal fragment of Cdc14 (C-Cdc14) that was readily phosphorylated by Dbf2ûMob1 but not by Cdk1ûClb2 kinase				9613578:Grandin N. et al, (1998) Cdc14 is a low copy suppressor of dbf2-2;
DBF2	NET1	YGR092W	YJL076W	Phosphorylation	2	8.63646	16319894:by Ptacek et al (2005);										20489023:Breitkreutz A. et al, (2010);							16242037: Mah AS (2005)		11914130:Shou W. et al, (2002);
DBF2	HOF1	YGR092W	YMR032W	Phosphorylation	1	14.5307				14562095:Colocalized in the bud neck. by Huh WK. et al, (2003);												21498574:Pull-down experiments were performed with immobilized GST-Dbf2-Mob1 complexes and yeast cell lysates of cells expressing HOF1-3HA or hof1-S517A-3HA. Hyperphosphorylated Hof1-3HA but not Hof1-S517-A-3HA bound to GST-Dbf2-Mob1. Meitinger et al, (2011).;		21498574:Purified Dbf2-Mob1 was incubated with bacterially expressed Hof1. Hof1 was phosphorylated, but not by the corresponding catalytically inactive kinase-dead mutant. Meitinger et al, (2011).;							21498574:Hof1-mCherry and colocalizes with GFP-Dbf2 at the bud neck after Hof1-mCherry has completely merged into one single ring. Meitinger et al, (2011).;	21498574:Three out of the five Dbf2-Mob1 consensus sites were found to be phosphorylated in vitro by mass spectrometry analysis. Meitinger et al, (2011).;					17005296:Corbett M. et al, (2006) Dbf2 localization to the budneck is abolished in dbf2-2,dbf20-null mutants;
CTK1	RPO21	YKL139W	YDL140C	Phosphorylation	1	9.50161																		10594013:Rodriguez CR. et al, (2000) Ctk1 phosphorylates the C-terminal domain of RNA polymerase in vitro;11118453:Hautbergue G. et al, (2001) Ctk1 phosphorylates the C-terminal domain of RNA polymerase in vitro;12972617:Keogh MC. et al, (2003);											10594013:Patturajan M. et al, (1999) Serine 5 phosphorylation of Rpo21 is increased in ctk1 delete Serine 2 phosphorylation of Rpo21 is reduced in ctk1 delete;11751637:Cho EJ. et al, (2001) Serine 2 phosphorylation of Rpo21 is reduced in ctk1 delete;17088384:Xiao T. et al, (2007) Serine 2 phosphorylation of Rpo21 C-terminal domain is reduced in ctk1 delete;19328068:Qiu H. et al, (2009) Serine 2;		10594013:Rodriguez CR. et al, (2000) CTD phosphorylation of Rpo21 is reduced in ctk1 delete;11606527:Lindstrom DL. et al, (2001);11751637:Cho EJ. et al, (2001) ChIP-PCR;17088384:Xiao T. et al, (2007) ctk1 is required for C-terminal domain of RNA polymerase II phosphorylation;17376774:Max T. et al, (2007);22689984:Phosphorylation severely decreased in Ctk1 mutant. Chymkowitch P et al, (2012);
CTK1	RPS2	YKL139W	YGL123W	Phosphorylation	1	10.0263																		17545469:Rother S. et al, (2007);								17545469:Rother S. et al, (2007) Ser238 In vitro site directed mutagenesis;	17545469:Rother S. et al, (2007) Rps2-S238A mutant is sensitive to translational inhibitory drugs, similar to ctk1 mutant;
CNA1	ATC1	YLR433C	YDR184C	Dephosphorylation	2	7.72396																		10102375 Hemenway et 1999: The intensity of the 32P-labeled Lic4HA/Atc1 was diminished following treatment with activated calcineurin compared to the control reaction (Fig. 7B).				10102375 Hemenway et 1999: Overexpression of LIC4/Atc1 suppressed the Li+-sensitive phenotype conferred by mutation of the calcineurin B subunit (cnb1D) (Fig. 1), mutation of both calcineurin A catalytic subunits (cmp1D/cna1 cmp2D) (Fig. 1),										10102375 Hemenway et 1999: Lic4/Atc1 nuclear localization was decreased and observed in fewer cells in calcineurin mutant strains compared to the isogenic wild-type strain
CNA1	SLM1	YLR433C	YIL105C	Dephosphorylation	2	13.441															16738335: As indicated in Fig. 1A, both Slm1 and Slm2 interacted with Cna1 as well as Cna2 and allowed growth of strains on medium lacking histidine. However, only Slm2 was able to activate the ADE2 and lacZ reporter genes, suggesting that Slm2 interacts with Cna1 and Cna2 with an affinity higher than that of Slm1; 16959779: Our efforts to detect, by coimmunoprecipitation, an SLM1-CNA1 interactio…	17101780: we performed in vitro pull-down assays using recombinant purified His6-tagged Slm1 and Slm2 fusion proteins and 35S-labeled Cna1 generated by a coupled transcription/translation reaction. As shown in Fig. 5B, Cna1 was readily recovered on agarose beads containing bound His6-Slm1 and His6-Slm2 but not on resin alone. In contrast, Slm1 and Slm2 mutants lacking the potential C-terminal cal…		16738335 Bultynck et al. 2006: GSTSlm1 and GST-Slm2, purified from calcineurin-deficient cells, showed increased mobilities and reduced extents of phosphorylation when incubated with purified Ca2 /CaM-activated calcineurin (Fig. 1C). These changes were abolished by inhibiting calcineurin with EGTA, a Ca2 chelator (Fig. 1C). Calcineurin was able to perform a robust dephosphorylation of GST-Slm2 (8…												16959779: Inhibition of calcineurin, upon introduction of a cnb1 mutation or treatment of cells with FK506, significantly enhanced the binding of SLM1 to both AVO3 and TOR2 (Fig. 5, A and B) (data not shown for FK506).	16738335 Bultynck et al. 2006: As we will show (see Fig. 3), the dephosphorylation of Slm1 by calcineurin becomes more evident under specific stress conditions (such as heat stress), leading to hyperphosphorylation of GST-Slm1 when calcineurin function is compromised; 16959779: SLM1 was hyperphosphorylated in the cnb1 mutant compared with in a wild type strain (Fig. 4B). SLM1 C14, consistent with…
CNA1	YAP1	YLR433C	YML007W	Dephosphorylation	2	9.01163																		16485023 Yokoyama et al. 2006: Moreover, we found that Yap1p was a direct substrate of calcineurin in vitro												16485023 Yokoyama et al. 2006: Yap1p was degraded in a calcineurin dependent manner when cells were exposed to calcium	16485023 Yokoyama et al. 2006: The change in Yap1p intensity was accompanied by the preferential loss of the slower migrating component from the broad band seen at time 0. By contrast, no significant changes in the intensity and mobility of Yap1p–Myc were observed in the cnb1D cells. These results indicate that the faster migrating component was generated in a calcineurin-dependent manner.
CNA1	CRZ1	YLR433C	YNL027W	Dephosphorylation	2	8.48266																		10197980 Stathopoulos-Gerontides et al. 1999: Crz1p isolated from calcineurin-deficient cells migrates on SDS–polyacrylamide gels with a significantly larger apparent molecular mass than Crz1p isolated from wild-type cells. Treatment of the larger (118 kD) form of Crz1p with calcineurin, Ca2+ and calmodulin in vitro converted it to the smaller (97 kD) form; 15470242: Next we tested the ability of…												19285944 Rodrigez et al. 2009: Basal and Ca2+-activated Crz1 activity were substantially reduced in strains expressing Cna1W388A or Cna1F392A		10197980 Stathopoulos-Gerontides et al. 1999: In either wild-type or calcineurin mutant cells cultured under standard conditions, GFP–Crz1p localized to the cytosol (Fig. 2A). However, when wild-type cells were incubated with 200 mM Ca2+, GFP–Crz1p became nuclear within 10 min (Fig. 2B, top). In contrast, in calcineurin-mutant cells treated with 200 mM Ca2+, GFP–Crz1p remained cytosolic; 15470242…
CNA1	SLM2	YLR433C	YNL047C	Dephosphorylation	2	11.1242															16738335: As indicated in Fig. 1A, both Slm1 and Slm2 interacted with Cna1 as well as Cna2 and allowed growth of strains on medium lacking histidine. However, only Slm2 was able to activate the ADE2 and lacZ reporter genes, suggesting that Slm2 interacts with Cna1 and Cna2 with an affinity higher than that of Slm1; 19285944: Using the yeast twohybrid assay, we tested the interaction of Cna1, Cna1…	17101780: we performed in vitro pull-down assays using recombinant purified His6-tagged Slm1 and Slm2 fusion proteins and 35S-labeled Cna1 generated by a coupled transcription/translation reaction. As shown in Fig. 5B, Cna1 was readily recovered on agarose beads containing bound His6-Slm1 and His6-Slm2 but not on resin alone. In contrast, Slm1 and Slm2 mutants lacking the potential C-terminal cal…		16738335 Bultynck et al. 2006: GSTSlm1 and GST-Slm2, purified from calcineurin-deficient cells, showed increased mobilities and reduced extents of phosphorylation when incubated with purified Ca2 /CaM-activated calcineurin (Fig. 1C). These changes were abolished by inhibiting calcineurin with EGTA, a Ca2 chelator (Fig. 1C). Calcineurin was able to perform a robust dephosphorylation of GST-Slm2 (8…													16738335 Bultynck et al. 2006: As shown in Fig. 1B, Slm2 displayed a calcineurin-dependent change in phosphorylation, as is evident from the shift in electrophoretic mobility (anti-GST blot) and from the dramatic difference in the extents of phosphorylation (anti-phospho blot) in extracts of wild-type cells versus cnb1 cells; 17101780: Compared to control treated yeast cells, Q5/Q7 immunoreactive…
CNA1	FRT1	YLR433C	YOR324C	Dephosphorylation	2	9.12174															15189990: N-terminal fusions were created between the Gal4p activation domain with Hph1p/Frt1 and Hph2p/Frt2 and the Gal4p binding domain with Cna1p and Cna2p/Cmp2….Hph1p/Frt1 but not its homolog Hph2p/Frt2 interacted with both calcineurin A subunits, Cna1p and Cna2p/Cmp2; 19285944: Using the yeast twohybrid assay, we tested the interaction of Cna1, Cna1W388A, and Cna1F356A with substrates Hph1, …			15189990 Heath et al. 2004: Calcium treatment of wild-type cells resulted in an increased electrophoretic mobility of GFP-Hph1p/Frt1. No change in mobility was observed in CaCl2-treated calcineurin-null cells (cnb1 , lacking the calcineurin regulatory B subunit), and in these cells GFP-Hph1p/Frt1 exhibited a slower-migrating form (Fig. 2A).													15189990 Heath et al. 2004: Calcium treatment of wild-type cells resulted in an increased electrophoretic mobility of GFP-Hph1p/Frt1. No change in mobility was observed in CaCl2-treated calcineurin-null cells (cnb1 , lacking the calcineurin regulatory B subunit), and in these cells GFP-Hph1p/Frt1 exhibited a slower-migrating form (Fig. 2A). Similar results were seen with epitope-tagged Hph1p expr…
CMP2	ATC1	YML057W	YDR184C	Dephosphorylation	2	7.72396																		10102375 Hemenway et 1999: The intensity of the 32P-labeled Lic4HA/Atc1 was diminished following treatment with activated calcineurin compared to the control reaction (Fig. 7B).				10102375 Hemenway et 1999: Overexpression of LIC4/Atc1 suppressed the Li+-sensitive phenotype conferred by mutation of the calcineurin B subunit (cnb1D) (Fig. 1), mutation of both calcineurin A catalytic subunits (cmp1D/cna1 cmp2D) (Fig. 1),										10102375 Hemenway et 1999: Lic4/Atc1 nuclear localization was decreased and observed in fewer cells in calcineurin mutant strains compared to the isogenic wild-type strain
CMP2	SLM1	YML057W	YIL105C	Dephosphorylation	2	9.12174															16738335: As indicated in Fig. 1A, both Slm1 and Slm2 interacted with Cna1 as well as Cna2 and allowed growth of strains on medium lacking histidine. However, only Slm2 was able to activate the ADE2 and lacZ reporter genes, suggesting that Slm2 interacts with Cna1 and Cna2 with an affinity higher than that of Slm1.			16738335 Bultynck et al. 2006: GSTSlm1 and GST-Slm2, purified from calcineurin-deficient cells, showed increased mobilities and reduced extents of phosphorylation when incubated with purified Ca2 /CaM-activated calcineurin (Fig. 1C). These changes were abolished by inhibiting calcineurin with EGTA, a Ca2 chelator (Fig. 1C). Calcineurin was able to perform a robust dephosphorylation of GST-Slm2 (8…													16738335 Bultynck et al. 2006: As we will show (see Fig. 3), the dephosphorylation of Slm1 by calcineurin becomes more evident under specific stress conditions (such as heat stress), leading to hyperphosphorylation of GST-Slm1 when calcineurin function is compromised.
CMP2	YAP1	YML057W	YML007W	Dephosphorylation	2	9.01163																		16485023 Yokoyama et al. 2006: Moreover, we found that Yap1p was a direct substrate of calcineurin in vitro												16485023 Yokoyama et al. 2006: Yap1p was degraded in a calcineurin dependent manner when cells were exposed to calcium	16485023 Yokoyama et al. 2006: The change in Yap1p intensity was accompanied by the preferential loss of the slower migrating component from the broad band seen at time 0. By contrast, no significant changes in the intensity and mobility of Yap1p–Myc were observed in the cnb1D cells. These results indicate that the faster migrating component was generated in a calcineurin-dependent manner.
CMP2	CRZ1	YML057W	YNL027W	Dephosphorylation	2	6.16588																		10197980 Stathopoulos-Gerontides et al. 1999: Crz1p isolated from calcineurin-deficient cells migrates on SDS–polyacrylamide gels with a significantly larger apparent molecular mass than Crz1p isolated from wild-type cells. Treatment of the larger (118 kD) form of Crz1p with calcineurin, Ca2+ and calmodulin in vitro converted it to the smaller (97 kD) form; 15470242: Next we tested the ability of…														10197980 Stathopoulos-Gerontides et al. 1999: In either wild-type or calcineurin mutant cells cultured under standard conditions, GFP–Crz1p localized to the cytosol (Fig. 2A). However, when wild-type cells were incubated with 200 mM Ca2+, GFP–Crz1p became nuclear within 10 min (Fig. 2B, top). In contrast, in calcineurin-mutant cells treated with 200 mM Ca2+, GFP–Crz1p remained cytosolic; 15470242…
CMP2	SLM2	YML057W	YNL047C	Dephosphorylation	2	9.12174															16738335: As indicated in Fig. 1A, both Slm1 and Slm2 interacted with Cna1 as well as Cna2 and allowed growth of strains on medium lacking histidine. However, only Slm2 was able to activate the ADE2 and lacZ reporter genes, suggesting that Slm2 interacts with Cna1 and Cna2 with an affinity higher than that of Slm1.			16738335 Bultynck et al. 2006: GSTSlm1 and GST-Slm2, purified from calcineurin-deficient cells, showed increased mobilities and reduced extents of phosphorylation when incubated with purified Ca2 /CaM-activated calcineurin (Fig. 1C). These changes were abolished by inhibiting calcineurin with EGTA, a Ca2 chelator (Fig. 1C). Calcineurin was able to perform a robust dephosphorylation of GST-Slm2 (8…													16738335 Bultynck et al. 2006: As shown in Fig. 1B, Slm2 displayed a calcineurin-dependent change in phosphorylation, as is evident from the shift in electrophoretic mobility (anti-GST blot) and from the dramatic difference in the extents of phosphorylation (anti-phospho blot) in extracts of wild-type cells versus cnb1 cells.
CMP2	FRT1	YML057W	YOR324C	Dephosphorylation	2	9.12174															15189990: N-terminal fusions were created between the Gal4p activation domain with Hph1p/Frt1 and Hph2p/Frt2 and the Gal4p binding domain with Cna1p and Cna2p/Cmp2….Hph1p/Frt1 but not its homolog Hph2p/Frt2 interacted with both calcineurin A subunits, Cna1p and Cna2p/Cmp2;			15189990 Heath et al. 2004: Calcium treatment of wild-type cells resulted in an increased electrophoretic mobility of GFP-Hph1p/Frt1. No change in mobility was observed in CaCl2-treated calcineurin-null cells (cnb1 , lacking the calcineurin regulatory B subunit), and in these cells GFP-Hph1p/Frt1 exhibited a slower-migrating form (Fig. 2A).													15189990 Heath et al. 2004: Calcium treatment of wild-type cells resulted in an increased electrophoretic mobility of GFP-Hph1p/Frt1. No change in mobility was observed in CaCl2-treated calcineurin-null cells (cnb1 , lacking the calcineurin regulatory B subunit), and in these cells GFP-Hph1p/Frt1 exhibited a slower-migrating form (Fig. 2A). Similar results were seen with epitope-tagged Hph1p expr…
CMK1	CMD1	YFR014C	YBR109C	Phosphorylation	1	5.27679	16319894:by Ptacek et al (2005);										11805837:by Ho et al (2002);16554755:by Krogan et al (2006);					11474067:Zhu H. et al, 2001 Physically interact by protein chip;
CLA4	CDC10	YNL298W	YCR002C	Phosphorylation	1	14.4474							20093466:by Costanzo M. et al, (2010) YCR002C_tsq84, YNL298W. Score : 0.242. ;	22282571:Îµ-Score=-0.509, P-value=8.79E-06 Sharifpoor et al, (2012);						14993234:Versele M. et al, (2004);				14993234:Versele M. et al, (2004) Purified from yeast or E_coli. Cdc10-GFP phosphorylation is reduced in cla4 delete strains by 50%. IP kinase assay- IP'd kinas.;			22282571:Confidence: High Sharifpoor et al, (2012);	14993234:Versele M. et al, (2004) Overexpression of Cla4 suppresses the defects of the cdc12(T48N)cdc10(s46N) double mutant;				14993234:Versele M. et al, (2004) Phosphorylation sites are Ser256 and Ser312 both in vitro and in vivo;
CLA4	CDC12	YNL298W	YHR107C	Phosphorylation	1	15.0781							20093466:by Costanzo M. et al, (2010) YHR107C_tsq33, YNL298W. Score : 0.287. ;			11489916:Drees BL. et al, (2001);				14993234:Versele M. et al, (2004) Weak binding to recombinant (E-coli purified) Cla4;				14993234:Versele M. et al, (2004) Cla4 purified from yeast only will phosphorylate it, not E-coli;	12636916:Dobbelaere J. et al, (2003) Cla4 is SL with cdc12-6 ts-allele;14993234:Versele M. et al, (2004) Cla4 is SL with cdc12(T48N) allele ;			14993234:Versele M. et al, (2004) Overexpression of Cla4 suppresses the defects of the cdc12(t48N)cdc10 (S46N) mutant;										12636916:Dobbelaere J. et al, (2003) Cla4 (K594A) allele expressing cdc12-GFP shows non-split septin rings that are dynamic , independently of the bud size. Septin rings are normally in their frozen state at this time of the cell cycle in WT cells.;
CLA4	SWE1	YNL298W	YJL187C	Phosphorylation	1	16.8121																		15037762:Sakchaisri K. et al, (2004) Cla4 purfied from Sf9 cells phosphorylates catalytically inactive Swe1 in vitro;15920482:Asano S. et al, (2005);	11025657:Weiss EL. et al, (2000) Using a cla4-as allele;	1080574:Longtine MS. et al, (2000) Deletion of SWE1 suppresses the elongated bud phenotype of cla4 delete.;11134337:Mitchell DA. et al, (2001) Deletion of Swe1 suppresses the elongated bud and cell-cycle G2-delay of cla4 delete;12234925:Hofken T. et al, (2002);15107529:Iwase M. et al, (2004) Deletion of swe1 suppresses defects of cla4 delete in an ire1 deletion background;						15037762:Sakchaisri K. et al, (2004);	15037762:Sakchaisri K. et al, (2004);				15037762:Sakchaisri K. et al, (2004) Only in S-phase. Experiment was done with cla4-as3 allele and shown to be direct.;10567524:Sreenivasan and Kellogg, 1999: Swe1 hyperphosphorylation is diminished in cla4 mutant background.;
CLA4	CDC11	YNL298W	YJR076C	Phosphorylation	1	11.6485							20093466:by Costanzo M. et al, (2010) YJR076C_tsq76, YNL298W. Score : 0.25. YJR076C_tsq74, YNL298W. Score : 0.232. ;							14993234:Versele M. et al, (2004) Weak binding to recombinant (E-coli purified) Cla4;				14993234:Versele M. et al, (2004) Cla4 purified from yeast only will phosphorylate it, not E-coli;	12802080:Schmidt M. et al, (2003) Double delete has a much more severe morphological defect;				12802080:Schmidt M. et al, (2003) Cdc11 and cla4 are both synthetic lethal with chs3 Both mutants show septin defects that are exacerbated by chs3 mutation;							12058072:Mortensen EM. et al, (2002) Cla4 is required for cdc11-gin4 complex formation;
CLA4	MYO3	YNL298W	YKL129C	Phosphorylation	1	6.72404																		9388196:Wu C. et al, (1997) IP'd CLA4 and purified Myo3 from E-coli;									9388196:Wu C. et al, (1997);
CLA4	CDC3	YNL298W	YLR314C	Phosphorylation	1	5.58571														14993234:Versele M. et al, (2004);				14993234:Versele M. et al, (2004) Purified from yeast or E-coli;
CLA4	FUS2	YNL298W	YMR232W	Phosphorylation	1	9.46818																		22588722:In vitro kinase assay with purified Fus2(1-328)-HISx6 and GST-Cla4 shows mobility shift. Kim J et al, (2012);								22588722:Purified Fus2(1-328)-HISx6 incubated with GST-Cla4 shows a clear phospho-shift, however the shift is not present in kinase dead Cla4, or in S67A mutants. Kim J et al, (2012);						22588722:Localization of Fus2(54-99)-GFP with alpha-factor is nuclear, but not in cla4 kinase dead cells. Kim J et al, (2012);
CKA2	HHF1	YOR061W	YBR009C	Phosphorylation	2	6.69485																		15823538: recombinant human CK2 and purified yeast CK2 complexes are able to phosphorylate H4/HHF1 in vitro with either purified H4/HHF1 or histone octamers as a substrate													15823538: The MMS-induced H4/HHF1 S1 phosphorylation is greatly diminished in a cka1 null yeast strain and is largely undetectable in the double cka1 null/cka2 temperature-sensitive (ts) strain at the nonpermissive temperature
CKA2	CDC28	YOR061W	YBR160W	Phosphorylation	1	6.79793																		10998356:Russo GL. et al, (2000) Bovine CKII phosphorylates yeast Cdc28;					12435747:Bandhakavi S. et al, (2003) cka2 and cdc28 TS alleles are both sensitive to geldanamycin;						10998356:Russo GL. et al, (2000) Phospho-peptide mapping by 2D gels (Ser 46);
CKA2	MAF1	YOR061W	YDR005C	Phosphorylation	2	6.69485																		21383183: Both recombinant human and yeast CK2 were able to phosphorylate purified human or yeast Maf1													21383183: In wild-type (WT) cells grown in glucose-containing medium, two phosphorylated forms of Maf1 are observed in SDS/PAGE as slower migrating additional bands ...Inhibition of CK2 activity following shift to an elevated temperature resulted in lack of Maf1 phosphorylation
CKA2	CDC34	YOR061W	YDR054C	Phosphorylation	2	9.50161																		16335538: The ligase component Cdc34 is Phosphorylated in vitro by CK2 holoenzyme											16952051: Replacement of both CK2 sites in Cdc34, mutant S207/282A, resulted in a further decrease in phosphorylation		16952051: we found that Cdc34 is strongly phosphorylated by CK2 holoenzyme, and that phosphorylation is significantly decreased when the regulatory subunits are remove
CKA2	CDC37	YOR061W	YDR168W	Phosphorylation	1	8.96056																		12435747:Bandhakavi S. et al, (2003) Cdc37 phosphorylation is absent in cka2-13 temperature sensitive allele;				12435747:Bandhakavi S. et al, (2003) -CDC37 is a multicopy suppressor of cka2-13 temperature sensitive allele at non-permissive temperatures. -CDC37 is also a multicopy suppressor of cka2-13 temperature sensitive allele at permissive temperatures in the presence of teh cka2 inhibitor, geldanamycin.;14623082:Bandhakavi S. et al, (2003) -CDC37 overexpression suppresses flocculation phenotype of cka…	17220467:Hawle P et al (2007) cdc37 S14A mutant and cka2 mutant are sensitive to osmotic (2M sorbitol) and cell wall stress (Calcofluor white).;				12435747:Bandhakavi S. et al, (2003) -IP-kinase assays using S14,17A mutations of Cdc37 show similar reduction in phosphorylation as cka2-ts -Also assayed by growth and cka2 activity (through Fpr3 phosphorylation);
CKA2	SVF1	YOR061W	YDR346C	Phosphorylation	1	8.88801														18265947:Maslyk M. et al, (2008) CoIP;				18265947:Maslyk M. et al, (2008) Recombinant CK2 phosphorylates Svf1 in vitro;								18265947:Maslyk M. et al, 2008 Mass Spec, 2D gel Ser210, Ser211, Ser227, Ser231, Ser233 and Ser237;
CKA2	PUF6	YOR061W	YDR496C	Phosphorylation	1	10.0263																		18413716:Deng Y. et al, (2008) Sea Star CKII phosphorylates Puf6 in vitro;								18413716:Deng Y. et al, (2008) Mass Spectrometry and Site directed mutagensis (Ser 31, 34 and 35);	18413716:Deng Y. et al, (2008) Ser31, 34,35;
CKA2	GAL83	YOR061W	YER027C	Phosphorylation	1	6.61503																		19897735:Mangat S. et al, (2009);								19897735:Mangat S. et al, (2009);
CKA2	SPT15	YOR061W	YER148W	Phosphorylation	1	8.96783														11551505:Ghavidel H. et al, (2001) CoIP;				11551505:Ghavidel H. et al, (2001);													11551505:Ghavidel H. et al, (2001) in a ckb1 mutant (catalytic subunit of CK2), spt15 phosphorylation is lost;
CKA2	SPT2	YOR061W	YER161C	Phosphorylation	1	20.0673											11805837:by Ho et al (2002);23979598:In Spt2-TAP strains, Cka2 has a good tendency to co-immunoprecipitate with Spt2 as detected by the number of matching mass-spec peptides. Bhat W et al, (2013);			23979598:Spt2-TAP (or Spt2-FLAG) copurifies with Cka2-Myc as detected by western blots. Bhat W et al, (2013);				23979598:Recombinant His-Spt2 could be phosphorylated by CK2 subunits as detected by autoradiographs. Bhat W et al, (2013);								23979598:Mutagenesis of putative phosphorylation sites in Spt2 abolish in vitro phopshorylation of Spt2 by CK2. Bhat W et al, (2013);	23979598:Spt2 mutated at sites shown to be phosphorylated by CK2 in vitro are necessary for in vivo phosphorylation of Spt2. Bhat W et al, (2013);			23979598:Spt2 phosphorylation by CK2 mediate the recruitment of Spt2 to specific coding regions. Bhat W et al, (2013);	23979598:Phosphorylation of Spt2 is reduced in CK2-ts strains. Bhat W et al, (2013);
CKA2	TOM20	YOR061W	YGR082W	Phosphorylation	2	6.61503																		21215441: Tom20cd was mainly phosphorylated by CK2								21215441: Western blot analysis with an antiserum recognizing phospho-Ser172 confirmed phosphorylation of Tom20 byCK2
CKA2	CBF2	YOR061W	YGR140W	Phosphorylation	2	6.16588																		21633108:CK2 purified from yeast phosphorylated purified Cbf2. Peng Y et al, (2011);														21633108: These results indicate that phosphorylation by Ipl1 and CK2 regulate Ndc10 localization synergistically
CKA2	OPI1	YOR061W	YHL020C	Phosphorylation	1	6.61503																		16407309:Chang YF. et al, (2006);								16407309:Chang YF. et al, (2006) Ser10;
CKA2	SUI2	YOR061W	YJR007W	Phosphorylation	1	6.61503																		7742363:van den Heuvel J et al, (1995) SUI2 protein is phosphorylated by fractions of yeast possessing casein kinase activities 1 and 2;								7742363:van den Heuvel J et al, (1995) A triple Ser-->Ala mutant form of yeast eIF-2 alpha was found to be no longer phosphorylated by either of the yeast (or mammalian) casein kinase activities in vitro;
CKA2	FIP1	YOR061W	YJR093C	Phosphorylation	1	8.6175																16933028:Kubinski K. et al, (2007);		16496213:Zielinski R. et al, (2006);16933028:Kubinski K. et al, (2007);								16496213:Zielinski R. et al, (2006) Mass Spec Ser73 and Ser 77;
CKA2	MIF2	YOR061W	YKL089W	Phosphorylation	2	12.9707										17634282: Spindle 2-hybrid data set. Wong J. et al, (2007);	21633108:MS analysis revealed that CK2 copurifies with Mif2-Myc. Peng Y et al, (2011);			21633108:: MS analysis revealed that CK2 copurifies with Mif2				21633108:Yeast purified CK2 phosphorylated Mif2. Peng Y et al, (2011);								21633108:Mif2 S325A has a very slight reduction in phosphorylation by purified CK2. Peng Y et al, (2011);
CKA2	ABF1	YOR061W	YKL112W	Phosphorylation	1	8.6175																7608180:Upton T. et al, (1995);		7608180:Upoton T. et al, (1995);								7608180:Upton T. et al, (1995) Week effect, ser720;
CKA2	ELF1	YOR061W	YKL160W	Phosphorylation	1	8.88801														16756761:Kubinski K. et al, (2006);				16756761:Kubinski K. et al, (2006);								16756761:Kubinski K. et al, (2006) Ser 95, Ser 117 Mass Spec;
CKA2	NAP1	YOR061W	YKR048C	Phosphorylation	2	8.99702														18086883: Among the Nap1-interacting proteins found in the screen, four kinases were identified: the Nim1-related kinases Gin4 and Kcc4, one of the catalytic subunits of CK2, Cka2, and choline kinase, Cki1				18086883: Nap1 is phosphorylated by CK2 in vitro									18086883: mutation of two of the three serines to alanines significantly reduced phosphorylation of Nap1 as measured by 32P incorporation, whereas mutation of all three serines, creating Nap1(S159A S177A S397A) completely inhibited phosphorylation by CK2
CKA2	SIC1	YOR061W	YLR079W	Phosphorylation	1	16.061														16777072:Coccetti P. et al, (2006) used anti-CK2 antibody (detects both Cka1 and Cka2);16168390:Barberis M. et al, (2005) Copurify;				16168390:Barberis M. et al, (2005);		17574209:Tripodi F. et al, (2007) sic1 suppresses cell cycle growth defects of cka1-null-cka2ts at non-permissive temperatures;						16168390:Barberis M. et al, (2005) By synthetic peptide phosphorylation Ser201;			16777072:Coccetti P. et al, (2006) Phosphorylation in vivo at Ser201 is reduced (5 fold) in cka2-ts allele at non-permissive tempertaures;	17574209:Tripodi F. et al, (2007) In a cka1-null-cka2-ts strain, Sic1 protein levels are increased;
CKA2	BDF1	YOR061W	YLR399C	Phosphorylation	1	5.58571														15143168:Sawa C. et al, (2004) IP-MS and CoIP;				15143168:Sawa C. et al, (2004);
CKA2	FPR3	YOR061W	YML074C	Phosphorylation	1	11.6036			21177495:Deletion/inhibition of kinase shows reduced phosphorylation of target in vivo by mass spectrometry. Bodenmiller B et al, (2010);															9148902:Wilson LK. et al, (1997);								9148902:Wilson LK. et al (1997) phospho-peptide mapping (Tyr186);					12435747:Bandhakavi S. et al, (2003) Fpr3 phosphorylation is reduced in cka2-13 temperature sensitive allele;
CKA2	MIH1	YOR061W	YMR036C	Phosphorylation	1	5.38185											20489023:Breitkreutz A. et al, (2010);							18316413:Pal et al., 2008:;
CKA2	MYO5	YOR061W	YMR109W	Phosphorylation	1	6.61503																		25268174:GST-Myo5-Cext incubated with radiolabeled ATP and extracts from strains lacking Cka2 is not phosphorylated. FernÃ¡ndez-Golbano IM et al, (2014);								25268174:Myo5-S1205C is not phosphorylated by cell extracts of wildtype cells or by cell extracts of cells overexpressing Cka2. FernÃ¡ndez-Golbano IM et al, (2014);
CKA2	HHF2	YOR061W	YNL030W	Phosphorylation	2	6.68442																										16135807: Purified CK2 phosphorylates histone H4/hhf2 Ser1 in vitro					15823538: null or temperature-sensitive CK2 yeast mutants are defective for induction of H4/HHF2 S1 phosphorylation upon DNA damage in vivo
CKA2	TOP2	YOR061W	YNL088W	Phosphorylation	2	7.65483											11805837:by Ho et al (2002);			8389377: Taken together, these results suggest that a single kinase with the properties of casein kinase II copurifies with topoisomerase II				7932731: Phosphorylation of topoisomerase II by co-purifying CKII in vitro: Quantification that roughly two molecules of 32P are added per molecule of topoisomerase II by CKII modification
CKA2	TOM22	YOR061W	YNL131W	Phosphorylation	2	6.61503																		21215441: Tom22cd was phosphorylated by the acidophilic kinases CK1 and CK2								21215441: Replacement of Ser44 and Ser46 by alanines strongly reduced phosphorylation of Tom22cd by CK2
CKA2	SRP1	YOR061W	YNL189W	Phosphorylation	1	6.61503																		9148902:Azuma Y. et al, (1997);								9258433:Azuma Y. et al, (1997) Ser 67, site directed mutagenesis;
CKA2	MIM1	YOR061W	YOL026C	Phosphorylation	2	9.01163																		21215441: We tested the in vitro phosphorylation of the N-terminal domain of Mim1 fused to GST using the purified kinases CK1, CK2, PKA and CamKII. CK2 efficiently phosphorylated the Mim1 fusion protein in a site-specific manner (Ser12/Ser16												21215441: We thus asked whether the levels of Mim1 were affected in ck2-ts yeast cells. Upon a short 8 hr shift of ck2-ts cells to nonpermissive temperature, the levels of Mim1 were partially reduced, similar to the levels of Tom22 (Figure 5C). After a 16 hr shift, the levels of Mim1 were strongly reduced	21215441: We generated a yeast strain in which both Ser12 and Ser16 were replaced by alanine; the resulting Mim1 S12,16A migrated as a single band and was not further affected by AP. Replacement of either Ser12 or Ser16 by alanine led to bands with intermediate mobility that were sensitive to treatment with AP
CKA2	PSH1	YOR061W	YOL054W	Phosphorylation	1	8.76397											25183013:Psh1-TAP purification allowed 19.5% sequence coverage of Cka2. Hewawasam GS et al, (2014);							25183013:Recombinant CK2 phosphorylates Psh1 as detected by radiolabeled ATP. Hewawasam GS et al, (2014);													25183013:Psh1 phosphorylation is reduced in cells lacking Cka2. Hewawasam GS et al, (2014);
CKA2	SGT1	YOR061W	YOR057W	Phosphorylation	1	6.61503																		19398558:Bansal PK. et al, (2009) Recombinant human CKII phosphorylates sgt1 in vitro;								19398558:Bansal PK. et al, (2009) Ser361 Site directed mutagenesis;
CKA2	RIO1	YOR061W	YOR119C	Phosphorylation	1	13.2739											20489023:Breitkreutz A. et al, (2010);			17725716:Angermay et al. (2007).;				17725716:Angermay et al. (2007). Cka2 phosphorylates GST-Rio1 in vitro.;								17725716:Angermay et al. (2007). Cka2 phosphorylates Rio1 at S402, S403, S409, S416, S417 and S419. Determined by site-directed mutagenesis and in vitro kinase assays.;				17725716:Angermay et al. (2007). Mutation of Cka2-specific phosphorylation sites in Rio1 leads to slow growth.;
CKA2	TIF5	YOR061W	YPR041W	Phosphorylation	2	13.4085																		21280672: Casein Kinase 2 Phosphorylates Nip1, Prt1, and Tif5 In Vitro								12518314: Phosphopeptide mapping reveals four major sites of phosphorylation that appear to be identical to recombinant yeast Eif5/TIF5 sites phosphorylated in vitro by casein kinase II	12518314: Additionally, haploid yeast strains were constructed to contain Ser-to-Ala mutations at the five casein kinase II consensus sequences in eIF5/TIF5; in these cells, eIF5/TIF5 phosphorylation was absent.				12518314: Furthermore, analysis of eIF5/TIF5 isolated from a yeast strain having a conditional mutant of casein kinase II indicates that phosphorylation of eIF5/TIF5 is completely abolished at the non-permissive temperature
CKA1	PTC3	YIL035C	YBL056W	Phosphorylation	2	6.61503																		12667463 Leroy et al. 2003: The recombinant Ptc1, Ptc2 and Ptc3 were incubated with purified rat casein kinase II and [g-32P]ATP. As shown in Fig. 1A, Ptc2 and Ptc3 were phosphorylated by casein kinase II.								12667463 Leroy et al. 2003: These mutations completely prevented the phosphorylation of Ptc2 and Ptc3 by casein kinase II as shown in Fig.2B, demonstrating that these serine residues are the sites normally phosphorylated by casein kinase II.
CKA1	HHF1	YIL035C	YBR009C	Phosphorylation	2	8.76397											11805837:by Ho et al (2002);							15823538: casein kinase II (CK2) can phosphorylate H4 S1 in vitro													15823538:null or temperature-sensitive CK2 yeast mutants are defective for induction of H4 S1 phosphorylation upon DNA damage in vivo
CKA1	MAF1	YIL035C	YDR005C	Phosphorylation	2	6.69485																		21383183: Both recombinant human and yeast CK2 were able to phosphorylate purified human or yeast Maf1													21383183: In wild-type (WT) cells grown in glucose-containing medium, two phosphorylated forms of Maf1 are observed in SDS/PAGE as slower migrating additional bands ...Inhibition of CK2 activity following shift to an elevated temperature resulted in lack of Maf1 phosphorylation
CKA1	NRG1	YIL035C	YDR043C	Phosphorylation	1	12.4198			21177495:Deletion/inhibition of kinase shows reduced phosphorylation of target in vivo by mass spectrometry. Bodenmiller B et al, (2010);								16554755:by Krogan et al (2006);							16607517:Berkey CD. et al, (2005) Both human and yeast purified Cka phosphorylate Nrg1 in vitro;		16607517:Berkey CD. et al, (2005) nrg1 delete suppresses cka1 delete defects on 1.2M NaCl;											16607517:Berkey CD. et al, (2005);
CKA1	CDC34	YIL035C	YDR054C	Phosphorylation	2	10.0263																		16335538: The ligase component Cdc34 is Phosphorylated in vitro by CK2 holoenzyme								16952051: Replacement of both CK2 sites in Cdc34, mutant S207/282A, resulted in a further decrease in phosphorylation	16952051:Deletion of CK2 phosphorylation sites in Cdc34 affects MET gene expression in vivo
CKA1	SVF1	YIL035C	YDR346C	Phosphorylation	1	8.88801														18265947:Maslyk M. et al,(2008) CoIP;				18265947:Maslyk M. et al, (2008) Recombinant CKII phosphorylates Svf1;								18265947:Maslyk M. et al, 2008 Mass Spec, 2D gel Ser210, Ser211, Ser227, Ser231, Ser233 and Ser237;
CKA1	PUF6	YIL035C	YDR496C	Phosphorylation	1	12.0955											11805837:by Ho et al (2002);							18413716:Deng Y. et al, (2008) Seastar CKII phosphorylates puf6 in vitro;								18413716:Deng Y. et al, (2008) Mass Spectrometry and site directed mutagenesis (Ser31, 34, and 35);	18413716:Deng Y. et al, (2008) Ser 31,34,35;
CKA1	PTC2	YIL035C	YER089C	Phosphorylation	2	6.61503																		12667463 Leroy et al. 2003: The recombinant Ptc1, Ptc2 and Ptc3 were incubated with purified rat casein kinase II and [g-32P]ATP. As shown in Fig. 1A, Ptc2 and Ptc3 were phosphorylated by casein kinase II.								12667463 Leroy et al. 2003: These mutations completely prevented the phosphorylation of Ptc2 and Ptc3 by casein kinase II as shown in Fig.2B, demonstrating that these serine residues are the sites normally phosphorylated by casein kinase II.
CKA1	SPT2	YIL035C	YER161C	Phosphorylation	1	20.0673											11805837:by Ho et al (2002);23979598:In Spt2-TAP strains, Cka1 has a strong tendency to co-immunoprecipitate, as detected by the number of mass-spec peptides. Bhat W et al, (2013);			23979598:TAP-tagged (or FLAG-tagged) purified Spt2 strains co-elutes Myc-tagged Cka1 as detected by western blots. Bhat W et al, (2013);				23979598:Recombinant His-Spt2 could be phosphorylated by purified CK2 subunits in vitro as detected by autoradiography. Bhat W et al, (2013);								23979598:Mutagenesis of putative phosphorylation sites in Spt2 abolish in vitro phopshorylation of Spt2 by CK2. Bhat W et al, (2013);	23979598:Spt2 mutated at sites shown to be phosphorylated by CK2 in vitro are necessary for in vivo phosphorylation of Spt2. Bhat W et al, (2013);			23979598:Spt2 phosphorylation by CK2 mediate the recruitment of Spt2 to specific coding regions. Bhat W et al, (2013);	23979598:Phosphorylation of Spt2 is reduced in CK2-ts strains. Bhat W et al, (2013);
CKA1	TOM20	YIL035C	YGR082W	Phosphorylation	2	6.61503																		21215441: Tom20cd was mainly phosphorylated by CK2								21215441: Western blot analysis with an antiserum recognizing phospho-Ser172 confirmed phosphorylation of Tom20 byCK2
CKA1	OPI1	YIL035C	YHL020C	Phosphorylation	1	6.61503																		16407309:Chang YF. et al, (2006);								16407309:Chang YF. et al, (2006) Ser10;
CKA1	SUI2	YIL035C	YJR007W	Phosphorylation	1	6.61503																		7742363:van den Heuvel J et al, (1995) SUI2 protein is phosphorylated by fractions of yeast possessing casein kinase activities 1 and 2;								7742363:van den Heuvel J et al, (1995) A triple Ser-->Ala mutant form of yeast eIF-2 alpha was found to be no longer phosphorylated by either of the yeast (or mammalian) casein kinase activities in vitro;
CKA1	FIP1	YIL035C	YJR093C	Phosphorylation	1	8.6175																16933028:Kubinski K. et al, (2007);		16137619:He X. et al, (2005);16496213:Zielinski R. et al, (2006);16933028:Kubinski K. et al, (2007);								16496213:Zielinski R. et al, (2006) Mass Spec Ser73 and Ser77;
CKA1	MIF2	YIL035C	YKL089W	Phosphorylation	2	10.9571											21633108:MS analysis revealed that CK2 copurifies with Mif2-Myc. Peng Y et al, (2011);			21633108:: MS analysis revealed that CK2 copurifies with Mif2				21633108:Yeast purified CK2 phosphorylated purified Mif2. Peng Y et al, (2011);								21633108:Mif2 S325A has a very slight reduction in phosphorylation by purified CK2. Peng Y et al, (2011);
CKA1	ABF1	YIL035C	YKL112W	Phosphorylation	1	8.6175																7608180:Upton T. et al, (1995);		7608180:Upton T. et al, (1995);								7608180:Upton T. et al, (1995) Ser 720 Weak effect;
CKA1	ELF1	YIL035C	YKL160W	Phosphorylation	1	12.1623	16319894:by Ptacek et al (2005);										16554755:by Krogan et al (2006);			16260625:Prather D. et al, (2005) IP-MS;16756761:Kubinski K. et al, (2006);				16756761:Kubinski K. et al, (2006);								16756761:Kubinski K. et al, (2006) Ser 95, Ser 117 Mass SPec;
CKA1	NAP1	YIL035C	YKR048C	Phosphorylation	2	6.61503																		18086883: Nap1 is phosphorylated by CK2 in vitro								18086883: mutation of two of the three serines to alanines significantly reduced phosphorylation of Nap1 as measured by 32P incorporation, whereas mutation of all three serines, creating Nap1(S159A S177A S397A) completely inhibited phosphorylation by CK2
CKA1	SIC1	YIL035C	YLR079W	Phosphorylation	1	13.2542														16168390:Barberis M. et al, (2005);				16168390:Barberis M. et al, (2005);		17574209:Tripodi F. et al, (2007) sic1 suppresses cell cycle growth defects of cka1-null-cka2ts at non-permissive temperatures;						16168390:Barberis M. et al, (2005) By synthetic peptide phosphorylation Ser201;				17574209:Tripodi F. et al, (2007) In a cka1null-cka2-ts Sic1 protein levels are higher than WT at restrictive temperature;
CKA1	BDF1	YIL035C	YLR399C	Phosphorylation	1	5.58571														15143168:Sawa C. et al, (2004) IP-MS;				15143168:Sawa C. et al, 2004;
CKA1	FPR3	YIL035C	YML074C	Phosphorylation	2	8.76397											11805837:by Ho et al (2002);							9148902:Wilson LK. et al, (1997);													9148902: Phosphotyrosyl-Fpr3 was detected in the lysate of YDH6200 cells (Fig. 2A, Lane 1), but not in the lysate of YDH8200... These results indicate that, as in vitro, tyrosine phosphorylation of Fpr3 in vivo is also CKII-dependent
CKA1	NIP1	YIL035C	YMR309C	Phosphorylation	2	6.11949																		21280672: Using in vitro kinase assays, we showed that CK2 phophorylates Nip1											21280672: Additionally, we used immobilized metal affinity chromatography (IMAC) to enrich for eIF3 phosphopeptides and tandem mass spectrometry to identify phosphorylated residues. We found that three CK2 consensus sequences in Nip1 are phosphorylated: S98, S99, and S103
CKA1	HHF2	YIL035C	YNL030W	Phosphorylation	2	8.76397											16554755:by Krogan et al (2006);							16135807: Purified CK2 phosphorylates histone H4 Ser1 in vitro													15823538: null or temperature-sensitive CK2 yeast mutants are defective for induction of H4 S1 phosphorylation upon DNA damage in vivo
CKA1	TOP2	YIL035C	YNL088W	Phosphorylation	2	7.65483											16554755:by Krogan et al (2006);			8389377: Taken together, these results suggest that a single kinase with the properties of casein kinase II copurifies with topoisomerase II				7932731: Phosphorylation of topoisomerase II by co-purifying CKII in vitro: Quantification that roughly two molecules of 32P are added per molecule of topoisomerase II by CKII modification
CKA1	TOM22	YIL035C	YNL131W	Phosphorylation	2	6.61503																		21215441: Tom22cd was phosphorylated by the acidophilic kinases CK1 and CK2								21215441: Replacement of Ser44 and Ser46 by alanines strongly reduced phosphorylation of Tom22cd by CK2
CKA1	SRP1	YIL035C	YNL189W	Phosphorylation	1	6.61503																		9258433:Azuma Y. et al, (1997);								9258433:Azuma Y. et al, (1997);
CKA1	MIM1	YIL035C	YOL026C	Phosphorylation	2	9.01163																		21215441: We tested the in vitro phosphorylation of the N-terminal domain of Mim1 fused to GST using the purified kinases CK1, CK2, PKA and CamKII. CK2 efficiently phosphorylated the Mim1 fusion protein in a site-specific manner (Ser12/Ser16												21215441: We thus asked whether the levels of Mim1 were affected in ck2-ts yeast cells. Upon a short 8 hr shift of ck2-ts cells to nonpermissive temperature, the levels of Mim1 were partially reduced, similar to the levels of Tom22 (Figure 5C). After a 16 hr shift, the levels of Mim1 were strongly reduced	21215441: We generated a yeast strain in which both Ser12 and Ser16 were replaced by alanine; the resulting Mim1 S12,16A migrated as a single band and was not further affected by AP. Replacement of either Ser12 or Ser16 by alanine led to bands with intermediate mobility that were sensitive to treatment with AP
CKA1	SGT1	YIL035C	YOR057W	Phosphorylation	1	14.3195														19398558:Bansal PK. et al, (2009) coIP;				19398558:Bansal PK. et al, (2009) recombinant human CKII phosphorylates sgt1 in vitro;		19398558:Bansal PK. et al, (2009) cka1 delete suppresses sgt1 mutant defects on benomyl;						19398558:Bansal PK. et al, (2009) Ser361 Site directed mutagenesis;19398558:Bansal PK. et al, (2009) Ser361 Site directed mutagenesis;					19398558:Bansal PK. et al, (2009) 2D-gel read out;
CKA1	SEC63	YIL035C	YOR254C	Phosphorylation	1	9.99715																		15671059:Wang X. et al, (2005);								15671059:Wang X. et al, (2005) Thr652, Thr 654 Western blot;					15671059:Wang X. et al, (2005);
CKA1	PRT1	YIL035C	YOR361C	Phosphorylation	2	8.18861											16429126:by Gavin et al (2006);							Farley thesis (http://etd.library.vanderbilt.edu/available/etd-12012011-180347/unrestricted/Farley.pdf.pdf) Casein kinase 2 phosphorylates Nip1, Prt1, and Tif5 in vitro											Farley thesis (http://etd.library.vanderbilt.edu/available/etd-12012011-180347/unrestricted/Farley.pdf.pdf): The next step was to use tandem mass spectrometry as well as immobilized metal affinity chromatography (IMAC) chromatography to enrich for and identify specific residues that are phosphorylated in vivo in S. cerevisiae. Using this approach I was able to identify three sites of phosphorylat…
CKA1	TIF5	YIL035C	YPR041W	Phosphorylation	2	13.4085																		21280672: Casein Kinase 2 Phosphorylates Nip1, Prt1, and Tif5 In Vitro								12518314: Phosphopeptide mapping reveals four major sites of phosphorylation that appear to be identical to recombinant yeast eIF5/TIF5 sites phosphorylated in vitro by casein kinase II	12518314: Additionally, haploid yeast strains were constructed to contain Ser-to-Ala mutations at the five casein kinase II consensus sequences in eIF5/TIF5; in these cells, eIF5/TIF5 phosphorylation was absent.				12518314: Furthermore, analysis of eIF5/TIF5 isolated from a yeast strain having a conditional mutant of casein kinase II indicates that phosphorylation of eIF5/TIF5 is completely abolished at the non-permissive temperature
CHK1	PDS1	YBR274W	YDR113C	Phosphorylation	1	14.3164																10550056:Sanchez Y. et al, (1999) using insect cells, GST-chk1 and myc-pds1;		10550056:Sanchez Y. et al, (1999);								11390356:GST-Chk1-Pds1 complexes were purified from insect cell lysates and incubated with ATP to obtain phospho-Pds1. These proteins were separated on SDS-PAGE, digested with trypsin and analyzed by mass spectrometry. The sites were not phosphorylated when GST-Chk1kd was used. Wang H et al, (2001);				10550056:Sanchez Y. et al, (1999) Chk1 controls Pds1 abundance in response to DNA damage;	10550056:Sanchex Y. et al, (1999) Chk1 is required for cdc13 induced pds1 phosphorylation by shift;
CDC7	MCM2	YDL017W	YBL023C	Phosphorylation	2	16.7648															9407029:The yeast two-hybrid system (Fields and Song 1989) was used to examine the interaction between Cdc7ûDbf4 and Mcm2. In this assay, both Dbf4 and Cdc7 interact with Mcm2	9407029:Physical interactions between Cdc7ûDbf4 and Mcm2 were also investigated by use of affinity chromatography. LexAûDbf4 is retained by GSTûMcm2.		10805723:IPed Dbf4-myc plus associated Cdc7 phosphorylates Mcm2. Nougarede 2000 ;21070963:In vitro assembled pre-RCs was incubated with purified DDK and phosphorylation was detected using radiolabeled ATP. Randell et al, (2010).;21596784:Purified Mcm2 was incubated with purified Cdc7/6xHis-Dbf4 and detected using radiolabeled ATP. Stead BE et al, (2011);	10508166:mcm2-1, mcm3-1, cdc47-1 (encoding Mcm7p) and cdc17-1 (encoding polymerase a) all exhibited reduced growth rates at 25 and 27?C, and no growth at 27?C for cdc47-1 when combined with cdc7-4	21596784:Mcm2 with phosphomimetic mutations (S164E and S170E) suppresses the HU and caffeine sensitivity of cdc7 deletions (including bob1 mutation in mcm5). Phosphomimetic Mcm2 also suppresses the HU and caffeine sensitivity of cdc7 replaced with human DDK. Stead BE et al, (2011);						21596784:Mutation of S164A and S170A abolishes phosphorylation of Mcm2 by DDK as detected by in vitro kinase assays. Stead BE et al, (2011);				9407029: Blocking the kinase activity of Cdc7-Dbf4 at the G1-to-S phase transition also blocks the phosphorylation of Mcm2 at this defined point of the cell cycle
CDC7	MCM7	YDL017W	YBR202W	Phosphorylation	2	4.66695																		10508166: All of the Mcm proteins with the exception of Mcm5p, where substrates of Cdc7p-Dbf4p	10508166 Weinreich et al. 1999: mcm2-1, mcm3-1, cdc47-1 (encoding Mcm7p) and cdc17-1 (encoding polymerase a) all exhibited reduced growth rates at 25 and 27?C, and no growth at 27?C for cdc47-1 when combined with cdc7-4 or dbf4-1.
CDC7	CDC7	YDL017W	YDL017W	Phosphorylation	2	5.58571														19013276:Matos J. et alk, (2008) IP-MS;				8382976:Immunoprecipitated Cdc7-1 (ts) is not phosphorylated in vitro at restrictive temperature. Yoon HJ et al, (1993);
CDC7	DBF4	YDL017W	YDR052C	Phosphorylation	1	11.228											20489023:Breitkreutz A. et al, (2010);			19013276:Matos J. et al, (2008) CoIP by western and Mass spec;	8943332:Hardy CF. et al, (1996);			8943332:Hardy CF. et al, (1996);10805723:IP Dbf4-myc phosphorylated by associated Cdc7. Nougarede 2000 ;			10805723:Overexpressed DBF4 and overexpressed CDC7 together is toxic. Nougarede 2000 ;
CDC7	MCM3	YDL017W	YEL032W	Phosphorylation	2	4.66695																		9407029:Mcm2, Mcm3, Cdc54/Mcm4, and Mcm6 are phosphorylated by Cdc7ûDbf4 in vitro	10508166:mcm2-1, mcm3-1, cdc47-1 (encoding Mcm7p) and cdc17-1 (encoding polymerase a) all exhibited reduced growth rates at 25 and 27?C, and no growth at 27?C for cdc47-1 when combined with cdc7-4
CDC7	MCM6	YDL017W	YGL201C	Phosphorylation	1	6.61503																		21070963:In vitro assembled pre-RCs was incubated with purified DDK and phosphorylation was detected in an in vitro kinase assay using radiolabeled ATP. Randell et al, (2010).;								21070963:In vitro assembled pre-RCs were analyzed using mass spectrometry to map phosphorylation sites on the Mcm2-7 complex. 1 of the sites on Mcm6 was only observed in the DDK-treated reaction. Randell et al, (2010).;
CDC7	CDC45	YDL017W	YLR103C	Phosphorylation	2	5.62951																		10805723:IPed Dbf4 plus associated Cdc7 phosphorylates Cdc45. Nougarede 2000 ;												10757793:Association of Cdc45p with chromatin, Mcm2p, and ARS1 is affected in cdc7 and dbf4 mutants
CDC7	CDC5	YDL017W	YMR001C	Phosphorylation	1	5.58571														19013276:Matos J. et al, (2008) IP-MS and CoIP;				19478884:Miller CT. et al, (2009) Cdc7-Dbf4 complex phosphorylates Cdc5 Polobox domain in vitro;
CDC7	RAD53	YDL017W	YPL153C	Phosphorylation	2	5.32629										20733106:The method was validated by a two-hybrid screen carried out using the FHA1 domain of Rad53, a key protein of Saccharomyces cerevisiae DNA checkpoint, as a bait. In this screen we detected eleven partners, including Cdc7 and Cdc45.								18372119: recombinant Cdc7-Dbf4 phosphorylates Rad53 in vitro
CDC7	MCM4	YDL017W	YPR019W	Phosphorylation	1	8.6175																17018296:Fragment of Mcm4, aa175-333 and aa1-333, fused with GST bound to purified HaHis6x-DDK both in the presence and absence of ATP in a pull-down assay. Sheu and Stillman, (2006).;		17018296:Full length and fragments of Mcm4 were incubated with yeast DDK (Cdc7-Dbf4) in an in vitro kinase assay. Stillman and Sheu, (2006).;21070963:In vitro assembled pre-RCs was incubated with DDK in an vitro kinase assay and detected using radiolabeled ATP. Randell et al, (2010).;								21070963:In vitro assembled pre-RCs were analyzed using mass spectrometry to map phosphorylation sites on the Mcm2-7 complex. 6 of the sites on Mcm4 were only observed in the DDK-treated reaction. Randell et al, (2010).;
CDC5	SPC72	YMR001C	YAL047C	Phosphorylation	1	14.4483											11805837:by Ho et al (2002);			18022565:Snead JL et al, (2007) GST pulldown;				17967947:Maekawa et al., 2007;18022565:Snead JL. et al, (2007);									18022565:Snead JL. et al, (2007) Ser231 is required for binding to cdc5;				18022565:Snead et al., 2007:;17967947:in cdc5-10 Maekawa et al., 2007;
CDC5	BRN1	YMR001C	YBL097W	Phosphorylation	1	11.4892																		19481522:St. Pierre J. et al, (2009);									19481522:St. Pierre J. et al, (2009);	19481522:St. Pierre J. et al, (2009);			19481522:St. Pierre J. et al, (2009) cdc5 mutant shows reduced phosphorylation shift GAL-CDC5 overexpression forces increased phosphorylation shift;
CDC5	MCD1	YMR001C	YDL003W	Phosphorylation	1	21.6254											11805837:by Ho et al (2002);20489023:Breitkreutz A. et al, (2010);			20230747:Katis VL. et al, (2010) CoIP;				11371343:Alexandru G. et al, (2001) Did not use radioactive ATP. Phosphorylation was assessed by shift using purified substrate from yeast and human recombinant Plk1 (cdc5 homolog);				14551257:Visintin R. et al, (2003) Overexpression of cdc5 suppresses the defects of mcd1 delete in release of cdc14;				11371343:Alexandru G. et al, (2009) Purified Mcd1 from insect cells;	11371343:Alexandru G. et al, (2001) S175 and S263 are phosphorylated by Cdc5;			11371343:Alexandru G. et al, (2001) Cdc5 phosphorylation of Mcd1 enhances the cleavage of Mcd1 in vivo Cdc5 phosphorylation of Mcd1 enhances dissociation of Mcd1 from Chromatin;	18022565:Snead et al., 2007:;11371343:Alexandru G. et al, (2001);15241476:Hornig NC. et al, (2004);
CDC5	DBF4	YMR001C	YDR052C	Phosphorylation	1	11.6201														8943332:Hardy CF. et al, (1996) GST copurification;19013276:Matos J. et al, (2008) Cdc5-Tap purified from diploid pulls down DBF4 by Mass spec and coIP;19478884:Miller CT. et al, (2009) Coexpressed and CoIPd in Sf9 and yeast cells in the presence of cdc7 Also GST pull down shows binding;	8943332:Hardy CF et al, (1996) Amino terminus (150aa) is sufficient for this interaction;19478884:Miller CT. et al, (2009) CDC5 polobox domain (N-terminal residues 82-88) are important for this interaction;			8943332:Hardy CF. et al, (1996);		19478884:Miller CT. et al, (2009) dbf4 mutant (delta109, and delta 82-88 required for interaction with polobox) suppresses ts phenotype of cdc5-1;		8321244:Kitada K. et al, (1993) CDC5 on a multicopy plasmid suppresses dbf4-1 ts mutant;19478884:Miller CT. et al, (2009) High copy dbf4-ND109 mutant (which reduced wild type levels of cdc7-dbf4 complex)suppresses TS phenotype of cdc5-1 ;
CDC5	APC4	YMR001C	YDR118W	Phosphorylation	1	5.58571														19013276:Matos J. et al, (2008) IP-MS;				10871279:Rudner AD. et al, (2000);
CDC5	YCG1	YMR001C	YDR325W	Phosphorylation	1	11.4892																		19481522:St. Pierre J. et al, (2009);									19481522:St. Pierre J. et al, (2009);	19481522:St. Pierre J. et al, (2009);			19481522:St. Pierre J. et al, (2009) cdc5 mutant shows reduced phosphorylation by gel mobility pGAL-CDC5 overexpression forces increased phosphorylated form ;
CDC5	MUS81	YMR001C	YDR386W	Phosphorylation	2	5.38185											11805837:by Ho et al (2002);							22645308:we note that Mus81 is also phosphorylated by Cdc5 (Fig. 5A)
CDC5	CDC14	YMR001C	YFR028C	Phosphorylation	2	15.7173														18022565:Snead JL. et al, (2007) GST pull down;18927509:Rahal R. et al, (2008) The polobox domain is required for binding;				11960554: Both Net1 and Cdc14 are extensively phosphorylated by Cdc5 in vitro	9763445:Jaspersen SL. et al, (1998) cdc5-1 and cdc14-1 are synthetic sick at permissive temperatures;	11733064:Hu F. et al, (2001) Cdc14-1 suppresses cdc5-2;		9763445:Jaspersen SL. et al , (1998) o/e of cdc14 partially suppresses growth of cdc5-1 at non permissive temperatures;12586693:Park CJ. et al, (2003);								11960554:Shou W. et al,(2002) Cdc5 is required to disengage cdc14 from Net1 (coIP);18172166:Visintin C. et al, (2008) cdc5-as has defects in cdc14 release in metaphase;		11832211:Stegmeier F. et al, (2002) cdc5 is required for cdc14 release from the nucleolus ;11960554:Shou W. et al, (2002) cdc5 is required for cdc14 release from the nucleolus overexpression of cdc5 forces cdc14 release from the nucleolus;12056824:Yoshida S. et al, (2002) cdc14 release is abolished in cdc5-2;14551257:Visintin R. et al, (2003) overexpression of cdc5 forces premature cdc14 release …
CDC5	CDH1	YMR001C	YGL003C	Phosphorylation	1	14.3195														11566880:Schwab M. et al, (2001) cdh1 coIPs with cdc5 (Weak interaction);18500339:Crasta K. et al, (2008) CoIP;				18500339:Crasta K. et al, (2008);		18500339:Crasta K. et al, (2008) cdh1 delete suppresses cdc5 delete (in a cdc28-1N background strain);						18500339:Crasta K. et al, (2008) Ser 125,259 Site directed mutagenesis and western blot;					19853567:Zhang T. et al, (2009) Overexpression of CDC5 increases phosphorylation of Cdh1;18500339:Crasta K. et al, (2008) Overexpression of CDC5 increases phosphorylation of Cdh1;
CDC5	DBF2	YMR001C	YGR092W	Phosphorylation	1	12.11				14562095:Colocalized in the bud neck. by Huh WK. et al, (2003);														11378390:Lee SE. et al, (2001);14551257:Visintin R. et al, (2003) CDC5 overexpression stimulates DBF2 phosphorylation;	9763445:Jaspersen SL. et al, (1998) cdc5-1 dbf2-2 double is dead;			8321244:Kitada K. et al, (1993) CDC5 overexpression suppresses dbf2 mutation;								11404483:Mah AS. et al, (2001) Dbf2 kinase activity is reduced in cdc5-1 cells;		10984431:Frenz LM. (2000) DBF2 localization to the budneck is abolished in cdc5-1 strain;
CDC5	NET1	YMR001C	YJL076W	Phosphorylation	1	16.1794																		12096118:Net1 was expressed as His6-T7 fusions in E.coli and phosphorylated in vitro with Cdc5. Loughrey Chen S et al, (2002);		11914130:Shou W. et al, (2002) Only partially;					12056824:Yoshida S. et al, (2002) Cdc5 and Net1 colocalize in the nucleolus;	12096118:Loughrey Chen S. et al, (2002);				11960554:Shou W. et al, (2002) Cdc5 is required for disengagin Net1 from Cdc14 (CoIP);	11960554:Shou W. et al, (2002) Net1 is not phosphorylated in cdc5-1 strain at high temperatures ;12056824:Yoshida S. et al, (2002);15273393:Azzam R. et al, (2004) Phosphorylates Net1 at Thr 212;19570916:Liang F. et al, (2009);
CDC5	SWE1	YMR001C	YJL187C	Phosphorylation	1	26.0695										18719252:by Yu H. et al. (2003);				11438652:Bartholomew CR. et al, (2001) GST pull down Copurification;15920482:Asano S. et al, (2005);	11438652:Bartholomew CR. et al, (2001);			15037762:Sakchaisri K. et al, (2004) Cdc5 purfied from Sf9 cells phosphorylates catalytically inactive Swe1 in vitro;15920482:Asano S. et al, (2005);		11438652:Bartholomew CR. et al, (2001) cdc5-1swe1 double is healthy at high temperatures;12586693:Park CJ. et al. (2003);16571676:Liu H. et al, (2006) Swe1 deletion suppresses cdc5-2 sensitivity on HU at permissive temperatures Swe1 deletion partially suppresses growth defect of cdc5-2 at non-permissive temperatures;19570916:Liang F. et al, (2009) Swe1 deleteion suppresses cdc5-1 defects in the F…				11438652:Bartholomew CR. et al, (2001) Overexpression of Cdc5 has the same morphology as swe1 nulls (Nuclei are positioned at the ends of an elongated spindle or at the end of a disassembling spindle);			15037762:Sakchaisri K. et al, (2004);			15037762:Sakchaisri K. et al, (2004) Cdc5 phosphorylates Swe1 in vivo and targets it for degradation;15509790:Park JE. et al, (2004) Tethering CDC5 to the neck results in swe1-dependent cell cycle delay;16571676:Liu H. et al, (2006) Swe1 protein accumulates in cdc5-2 cells;19570916:Liang F. et alm (2009) Swe1 protein accumulates in cdc5-1 cells;16123596:Lee KS. et al, (2005) Swe1 degradation is i…	15037762:Sakchaisri K. et al, (2004) Reduction in the most hyperphosphorylated band in cdc5-inducible delete. Targets Swe1 for degradation;11438652:Bartholomew CR. et al, (2001);15920482:Asano R. et al, (2005) CDC5 overexpression enhances swe1 phosphorylation and degradation in vivo;	11438652:Bartholomew CR. et al, (2001) overexpression of cdc5 localizes swe1 to the spindle pole bodies;
CDC5	BFA1	YMR001C	YJR053W	Phosphorylation	1	12.3715														15147270:Kim J. et al, (2004);				17967947:Maekawa et al., 2007;11733064:Huh F. et al, (2001);12586693:Geymonat M. et al, (2003);17122856:Darieva Z. et al, (2006);	11733064:Hu F. et al, (2001) bfa1-11A mutant (at the cdc5-phosphorylation sites) is SL with cdc5-1;	11733064:Hu F. et al, (2001) bfa1 deletion partially rescues growth defects of cdc5-1 and cdc5-2 at high temperatures;11959999:Ro HS. et al, (2002);15509790:Park JE. et al, (2004) bfa1 delete suppresses an allele of cdc5 that tethers it to the spindle pole body;16682821:Kim J. et al, (2006) bfa1-E438K mutant suppresses cdc5-1 growth defects;18667533:Kim J 2008 Deletion of Bfa1 suppresses cdc5-2;											18022565:Snead et al., 2007:;16039591:Bfa1 hypophophorylated in cdc5-2 D'Aquino et al., 2005;11493673:Lee SE. et al, (2001) Bfa1 phosphorylation is reduced in Cdc5-1 at high temperatures;11733064:Hu F. et al, (2001) -Bfa1 phosphorylation is reduced in cdc5-2 mutants at high temperatures -o/e of CDC5 hyperphosphorylates Bfa1 by phospho-shifts;
CDC5	STU2	YMR001C	YLR045C	Phosphorylation	1	6.69485																		18178775:Park CJ. et al, (2008);													18178775:Park CJ. et al, (2008);
CDC5	SMC4	YMR001C	YLR086W	Phosphorylation	1	6.16588																		19481522:St. Pierre J. et al, (2009);														15190202:Wang BD. et al, (2004) cdc5-1 cells have diffuse nuclear condensin Smc4-GFP;
CDC5	APC9	YMR001C	YLR102C	Phosphorylation	1	5.58571														19013276:Matos J. et al, (2008) IP-MS;				10871279:Rudner AD. et al, (2000);
CDC5	APC2	YMR001C	YLR127C	Phosphorylation	1	5.58571														19013276:Matos J. et al, (2008) IP-MS and CoIP;				10871279:Rudner AD. et al, (2000);
CDC5	YCS4	YMR001C	YLR272C	Phosphorylation	1	11.4892																		19481522:St. Pierre J. et al, (2009);									19481522:St. Pierre J. et al, (2009);	19481522:St. Pierre J. et al, (2009) ;			19481522:St. Pierre J. et al, (2009) cdc5 mutant shows absence of phosphorylated band pGAL CDC5 overexpression shows increased phosphorylation by band shift ;
CDC5	HOF1	YMR001C	YMR032W	Phosphorylation	1	12.9273				14562095:Colocalized in the bud neck. by Huh WK. et al, (2003);											21498574:Using the yeast two hybrid system, Hof1 interacted with polo-like kinase Cdc5. Meitinger et al, (2011).;			21498574:Purified Cdc5 was incubated with bacterially expressed Hof1. Phosphorylation was detected on Hof1 with wild-type Cdc5 but not using Cdc5-kinase dead. Meitinger et al, (2011).;	11157974:Song S. et al, (2001) cdc5deltaN (similar to null) in combination with hof1 null is synthetic defective in cytokinesis;						21498574:Cdc5-GFP colocalizes with Hof1-mCherry at the bud neck prior to Dbf2-Mob1. Meitinger et al, (2011).;	21498574:Following an in vitro kinase assay, Cdc5 phosphorylation sites were mapped to four putative polo kinase consensus phosphorylation sites. Meitinger et al, (2011).;
CDC5	APC1	YMR001C	YNL172W	Phosphorylation	1	5.58571														19013276:Matos J. et al, (2008) IP-MS;				10871279:Rudner AD. et al, (2000);
CDC5	SLK19	YMR001C	YOR195W	Phosphorylation	1	10.5259														18927509:Rahal R. et al, (2008);				18178775:Park CJ. et al, (2008);				14551257:Visintin R. et al, (2003) O/E of CDC5 suppresses cdc14 release in slk19 delete;									18178775:Park CJ. et al, (2008);
CDC5	NDD1	YMR001C	YOR372C	Phosphorylation	1	12.8331																		17122856:Darieva Z. et al, (2006);								17122856:Darieva Z. et al, (2006) Ser85 on Ndd1 is phosphorylated by Cdc5 in vitro (using phospho-specific antibodies);	17122856:Darieva Z. et al, (2006) Alanine mutant of Ndd1 has similar cytokinesis and septin defects as cdc5-2;		17122856:Darieva Z. et al, (2006) Ser85 of Ndd1 is phosphorylated by Cdc5 in vivo;
CDC5	NUD1	YMR001C	YOR373W	Phosphorylation	1	8.25293																		17967947:Maekawa et al., 2007;18178775:Park CJ. et al, (2008);				11101520:Gruneberg U. et al, (2000) Overexpression of CDC5 partially suppresse nud1-2;									17967947:in cdc5-10 Maekawa et al., 2007;18178775:Park CJ. et al, (2008);
CDC5	RAD53	YMR001C	YPL153C	Phosphorylation	1	19.5563														20126259:Vidanes GM. et al, (2010);				20046099:Schleker T. et al, (2009);20126259:Vidanes GM. et al, (2010);				11239458:Pellicioli A. et al, (2001) Overexpression of RAD53 suppresses cell cycle arrest of cdc5-adaption mutant (cdc5-ad);				20046099:Schleker T. et al ,(2009) S774, S789 an S791;	20046099:Schleker T. et al, (2010);			11239458:Pellicioli A. et al, (2001) Rad53 phosphorylation remains high in cdc5-ad (make 1 double strand break) mutants compared to WT.;	20046099:Schleker T. et al, (2010);20098491:Donnianni RA. et al, (2010) GAL-CDC5 overexpression reduces Rad53 phosphorylation by phospho-shift;20126259:Vidanes GM. et al, (2010) GAL-CDC5 overexpression reduces Rad53 phosphorylation by phospho-shift in the presence of DNA damage;
CDC5	SFI1	YMR001C	YLL003W	Phosphorylation	2	8.88801														24954044:Cdc5 and Sfi1-6HA were both found in anti-Cdc5 immunoprecipitations (Figure 3A).				24954044:An in vitro kinase assay with recombinant GST-Sfi1 showed that purified Cdc5 phosphorylated Sfi1, but not GST (Figure 3B).								24954044:Mass spectrometry of Cdc5-phosphorylated Sfi1 identified the Cdc5 consensus sites S826, T866, and T876 (Figure 3C).
CDC28	SSA1	YBR160W	YAL005C	Phosphorylation	1	12.3791														11160944:by Honey et al (2001) Copurified with Clb2 containing a multi-affinity purification tag and identified by mass spec.;				23217712:HA-Cdk1 was immunoprecipitated from cells treated with nocodazole and incubated with recombinant 6xHis-Ssa1 and assayed with anti-phos-T-P antibody. Truman AW et al, (2012);									23217712:Ssa1-T36A is not phosphorylated in yeast cells, whereas Ssa1 without mutation is. Inhibition of Cdc28-as1 with NM-PP1 abolishes Ssa1 phosphorylation. Truman AW et al, (2012);				23217712:Phosphorylation of Ssa1 is abolished in Cdc28-as1 cells treated with NM-PP1. Truman AW et al, (2012);
CDC28	FUN30	YBR160W	YAL019W	Phosphorylation	2	6.41255		14574415:by Ubersax et al., (2003);15744308:Loog and Morgan 2005;																													14574415:A fifteen-minute treatment of asynchronous cdk1-as1 cells with 1-NM-PP1 caused a complete or partial collapse in the mobility of 11 novel Cdk1 substrates in addition to Slk19, arguing that phosphorylation of these proteins in vivo is Cdk1-dependent (Fig. 3c).
CDC28	LTE1	YBR160W	YAL024C	Phosphorylation	1	13.3453		14574415:by Ubersax et al., (2003);15744308:Loog and Morgan 2005;	19779198:Holt et al. (2009). Phosphorylated peptides whose abundance decreased by more than 50%, in vivo, following Cdk1-as inhibition. Assay: chemical inhibition of Cdk1 followed by quantitative mass spectrometry.;							24019491:OyCD PCA assay. Death-index: -0.274 Ear PH et al, (2013);								12432084:Cdc28-13 (thermolabile kinase activity) phosphorylates a Lte1 fragment (aa300-845) in vitro at low temperatures but not at 37 Ã‚Â°C. Jensen S. et. al., (2002);12432084:Cln2-Cdc28 complex purified from yeast shows in vitro kinase activity. Jensen S. et. al., (2002);12432084:Elimination of 5 CDK1 phospho-sites results in reduced phosphorylation in vitro. Jensen S. et. al., (2002);													12432084:Phospho-shift appears at late G1-phase, in parallel with bud emergence. This phospho-shift is reduced after site-directed mutagenesis of the CDK1-sites. Jensen S. et al., (2002);
CDC28	FRT2	YBR160W	YAL028W	Phosphorylation	1	5.38193	16319894:by Ptacek et al (2005);	14574415:by Ubersax et al., (2003);15744308:Loog and Morgan 2005;																			19458192:Zou J. et al. (2009) Overexpression of this gene is toxic in cln1 delete cln2 delete.;
CDC28	GIP4	YBR160W	YAL031C	Phosphorylation	1	4.63687		14574415:by Ubersax et al., (2003);15744308:Loog and Morgan 2005;	19779198:Holt et al. (2009). Phosphorylated peptides whose abundance decreased by more than 50%, in vivo, following Cdk1-as inhibition. Assay: chemical inhibition of Cdk1 followed by quantitative mass spectrometry.;
CDC28	CLN3	YBR160W	YAL040C	Phosphorylation	1	19.5138		14574415:by Ubersax et al., (2003);								17634282:by Wong J. et al., (2007);	20489023:Breitkreutz A. et al, (2010);			1316273:Cln3 physically interacts with Cdc28. Tyers M. et al., 1992;12024050:3-HA-Cln3 co-immunoprecipitates with Cdc28 but not with Swi6. Wijnen H. et al., (2002);14685274:6-FLAG tagged Cln3 interacts with Cdc28. Wang H. et al., (2004);16200502:cln3-A24 mutant is defective in association with Cdc28. Co-immunoprecipitation of HA epitope tagged Cln2 version. Miller M.E. et al., (2005);				1316273:Overexpressed Cln3 has associated protein kinase activity towards histone H1. Tyers M. et al., 1992;	19458192:Zou J. et al. (2009) This gene is synthetic lethal in cln1 delete cln2 delete.;	16200502:Cln3-A13 mutant phenotypes are suppressed by mutant forms of Cdc28. Miller M.E. et al., (2005);16200502:Cln3-A14 mutant phenotypes are suppressed by mutant forms of Cdc28. Miller M.E. et al., (2005);							7823941:Ser468/Ala exchange causes fivefold stabilization of a Cln3-beta-galactosidase fusion protein that contains a portion of the Cln3 tail and strongly reduces the phosphorylation of this protein. As seen in cdc28 ts mutants. Yaglom J. et al., 1995;
CDC28	CDC24	YBR160W	YAL041W	Phosphorylation	1	4.66695																		17417630:HA-tagged purified Cdc24 was assayed in vitro with purified Cln2-Cdk1. Phosphorylation was detected by phospho-shift. McCusker D et al, (2007);	17853895:cdc24-4 SL with cln1 delete cln2 delete. Sopko 2007 ;
CDC28	CDC15	YBR160W	YAR019C	Phosphorylation	2	9.22456																		10837230 Jaspersen et al. 2000: Consistent with this possibility, we found that purified Cdc15 was efficiently phosphorylated in vitro by purified Cdc28ûClb2 complexes	15273393:Azzam R. et al, (2004) clb2 delete enhances defect of cdc15-2;		9763445:Jaspersen SL. et al, (1998) overexpression of clb2 is toxic in cdc15-2 at permissive temperatures;						11267871 Mensen et al. 2001: To address this question, we analyzed the localization of a derivative of Cdc15 in which seven potential CDK phosphorylation sites were mutated (Cdc15-7A). Unlike Cdc15, Cdc15-7A is no longer phosphorylated in vivo
CDC28	POL12	YBR160W	YBL035C	Phosphorylation	2	8.30129			19779198:Holt et al. (2009). Phosphorylated peptides whose abundance decreased by more than 50%, in vivo, following Cdk1-as inhibition. Assay: chemical inhibition of Cdk1 followed by quantitative mass spectrometry.;															18845678:Our in vitro kinase assay further confirmed that Pol12 is a preferred substrate of Clb2-Cdk1, but not Clb5-Cdk1 [supporting information (SI) Fig. S1A].													9670028 Desdouets et al. 1998: Figure 2B (upper panel) shows that, in a wild-type strain, pol a remained in its hyperphosphorylated form in nocodazoleblocked cells after transfer to galactose-containing medium. However, in a strain expressing the stable form of Sic1p from the GAL1,10 promoter (Figure 2B, lower panel), p91 was quantitatively converted to the hypophosphorylated, faster migrating p8…
CDC28	KIP1	YBR160W	YBL063W	Phosphorylation	1	13.0568		17349956:Holt 2007;																20463882:Kip1-12myc-6A (all 6 CDK-consensus sites mutated into alanine) is not phosphorylated by Clb2-Cdc28 in vitro. Chee M.K. et al., (2010).;20463882:Kip1-12myc is phosphorylated by Clb2-Cdc28 in vitro. Chee M.K. et al., (2010).;								20463882:Phospho-serine 1037 and 1040 were found by LC/MS/MS analysis. Chee MK et al., (2010).;	20463882:Loss of phosphorylation results in greatly diminished SPB-separation. Chee MK et al., (2010).;
CDC28	CDC27	YBR160W	YBL084C	Phosphorylation	1	15.7252																		10871279:Rudner AD. et al , (2000) IP'd cdc27 was incubated with recombinant purified cdc28. IP kinase assay-IP'd substrate ;								10871279:Rudner AD. et al, (2000);	10871279:Rudner AD. et al, (2000);			10871279:Rudner AD. et al, (2000) Cdc28 kinase activity is required for cdc27 binding to cks1;	10871279:Rudner AD. et al, (2000);
CDC28	BOI1	YBR160W	YBL085W	Phosphorylation	2	17.3725			19779198:Holt et al. (2009). Phosphorylated peptides whose abundance decreased by more than 50%, in vivo, following Cdk1-as inhibition. Assay: chemical inhibition of Cdk1 followed by quantitative mass spectrometry.;															17417630:HA-tagged purified Boi1 was assayed in vitro with purified Cln2-Cdk1. Phosphorylation was detected by phospho-shift. McCusker D et al, (2007);									17417630:Boi1 with all S/T-P sites mutated shows complete loss of hyperphosphorylation in rapidly growing cells and loss of cell cycle-dependent phosphorylation in synchronized cells. McCusker D et al, (2007);		17417630:Boi1 was purified and 12/29 phosphopeptides correspond to Cdc28 consensus sequences. Mutation of these show specific loss of phosphoshift similar to Cdc28 inhibition. McCusker D et al, (2007);		17417630:Inhibition of cdk1-as in synchronized cells undergoing bud emergence caused a rapid loss of Boi1 and Boi2 phosphorylation within 5 min, and significant loss of Cdc24 and Rga2 phosphorylation within 20 min (Fig. 4a)	17417630:Inhibition of cdk1-as with 1NM-PP1 prevented the polarized localization of Boi1-GFP after release from G0. McCusker D et al, (2007);
CDC28	PKC1	YBR160W	YBL105C	Phosphorylation	1	5.53095		14574415:by Ubersax et al., (2003);																	8670805:Marini NJ et al (1996) cdc28-4 and pkc1 are synthetic sick at high temperature.;		19458192:Zou J. et al. (2009) Overexpression of this gene is toxic in cln1 delete cln2 delete.;
CDC28	CHS2	YBR160W	YBR038W	Phosphorylation	1	5.84207	16319894:by Ptacek et al (2005);	14574415:by Ubersax et al., (2003);15744308:Loog and Morgan 2005;	19779198:Holt et al. (2009). Phosphorylated peptides whose abundance decreased by more than 50%, in vivo, following Cdk1-as inhibition. Assay: chemical inhibition of Cdk1 followed by quantitative mass spectrometry.;
CDC28	ORC2	YBR160W	YBR060C	Phosphorylation	1	11.4303		15744308:by Loog and Morgan. (2005);14574415:by Ubersax et al., (2003); 17349956:Holt 2007;	19779198:Holt et al. (2009). Phosphorylated peptides whose abundance decreased by more than 50%, in vivo, following Cdk1-as inhibition. Assay: chemical inhibition of Cdk1 followed by quantitative mass spectrometry.;																								11429609:Mutation of CDK1-consensus sites into alanine results in re-initiation of DNA in cdc20-3 background and upon nocodazole treatment (only in combination with deregulation of Cdc6 and Mcm2-7). Nguyen V-Q et al., 2001;				11429609:No effect on phospho-shifts after START on cdc4 or cdc34 arrest. Nguyen V-Q. et al., 2001;11429609:Reduced phospho-shift after lambda-phosphatase treatment. Nguyen V-Q. et al., 2001;11429609:No phospho-shift in a cdc28 temperature-sensitive mutant when grown on restrictive temperature. Nguyen V-Q. et al., 2001;11429609:Mutation of CDK1-consensus sites (S/T-P) results in loss of phospho-s…
CDC28	EXO84	YBR160W	YBR102C	Phosphorylation	2	7.9496		14574415:by Ubersax et al., (2003);	19779198:Holt et al. (2009). Phosphorylated peptides whose abundance decreased by more than 50%, in vivo, following Cdk1-as inhibition. Assay: chemical inhibition of Cdk1 followed by quantitative mass spectrometry.;															21658602; Koivomaegi M (2011)
CDC28	CKS1	YBR160W	YBR135W	Phosphorylation	1	12.6921	16319894:by Ptacek et al (2005);									11283351:by Ito et al (2001);17634282:by Wong J. et al., (2007);	11805826:by Gavin et al (2002);16429126:by Gavin et al (2006);11805837:by Ho et al (2002);17200106:by Collins SR. et al, (2007);18563728:by Kito K. et al., (20089;20489023:Breitkreutz A. et al, (2010);			11527976:Ceccarelli E. et al, (2001);2664468:Hadwiger J. A. et al, (1989);10871279:Rudner A.D. et al., 2000;10913169:Reynard G.J. et al., 2000;11160944:by Honey et al (2001) Copurified with Clb2 containing a multi-affinity purification tag and identified by mass spec.;	19647054:Kim S.H. et al., (2009);						19566963:Tobe BT. et al, (2009) Overexpression of CKS1 suppresses the growth defect of cdc28-E217V mutant;	2664468:CKS1 suppresses cdc28-4, cdc28-13 and cdc28-9 mutant phenotypes. Hadwiger J. A. et al., 1989;2699737:Reed S.I. et al (1989);
CDC28	SLI15	YBR160W	YBR156C	Phosphorylation	2	4.91917			19779198:Holt et al. (2009). Phosphorylated peptides whose abundance decreased by more than 50%, in vivo, following Cdk1-as inhibition. Assay: chemical inhibition of Cdk1 followed by quantitative mass spectrometry.;															21658602; Koivomaegi M (2011)
CDC28	BEM1	YBR160W	YBR200W	Phosphorylation	1	18.4903		17349956:Holt 2007;15744308:Loog and Morgan 2005;14574415:Ubersax et al., 2003;																16230527:Bem1 is a substrate for recombinant human CDK/cyclin complexes. Han-B.K. et al., 2005;	19458192:Zou J. et al. (2009) This gene is synthetic lethal in cln1 delete cln2 delete.;		19458192:Zou J. et al. (2009) Overexpression of this gene is toxic in cln1 delete cln2 delete.;						16230527:cdc28-as1 cells treated with 1-NM-PP1 show fragmented vacuoles, as seen in cln3 deletion mutants. Han B-K et al., 2005;16230527:Alanine substitution of serine 72 results in fragmented vacuoles, as seen in cln3 deletion mutants. Han B-K et al., 2005;				16230527:Reduced phospho-shift of Bem1 in a cdc28-as1 background after addition of 1-NM-PP1. Han B-K et al., 2005;16230527:Phosphorylation of Bem1 is reduced when treated with lambda-phosphatase. Phosphorylation was monitored using phospho-S/T-P-specific antibody. Han B-K et al., 2005;	17417630:Inhibition of cdk1-as with 1NM-PP1 prevented the polarized localization of Bem1-GFP after release from G0.;
CDC28	BUD3	YBR160W	YCL014W	Phosphorylation	2	11.2519		17349956:Holt 2007;	19779198:Holt et al. (2009). Phosphorylated peptides whose abundance decreased by more than 50%, in vivo, following Cdk1-as inhibition. Assay: chemical inhibition of Cdk1 followed by quantitative mass spectrometry.;															24319056:We therefore examined whether Bud3 is directly phosphorylated by Cdk1 using an in vitro kinase assay (Fig. 5A).								24319056:Accordingly, double mutations at S1549 and T1566A caused a reduction of phosphorylation in vitro (Fig. 5B).
CDC28	LRE1	YBR160W	YCL051W	Phosphorylation	1	13.0276		14574415:by Ubersax et al., (2003);15744308:Loog and Morgan 2005;																23954433:Purified Clb2-Cdk1-as1 phosphorylated 6xHis-Lre1, but not in the presence of 1NM-PP1. Mancini Lombardi I et al, (2013);								23954433:Mutagenesis of the five full Cdc28 consensus sites in Lre1 strongly reduced its phosphorylation. Mutagenesis of two additional sites (T110 and S112) nearly completely abolished phosphorylation by Clb2-Cdk1-as1. Mancini Lombardi I et al, (2013);					23954433:Low mobility shift of Lre1 in cycling cells was abolished in Cdk1-as1 cells with addition of 1NM-PP1. Mancini Lombardi I et al, (2013);
CDC28	VAC17	YBR160W	YCL063W	Phosphorylation	1	13.4085																		18804442:Purified Clb2-, Clb5-Cdc28 complexes phosphorylate Vac17 in vitro. Penk Y. et al., (2008).;								18804442:4 CDK consensus sites in Vac17 were found to be phosphorylated via tandem MS. Peng Y. et al., (2008);	18804442:vac17-4A mutant causes a delay in vacuole inheritance. Peng Y. et al., (2008);				18804442:Vac17 phospho-shift is strongly reduced in a cdc28-4 ts background at restrictive temperature. Peng Y. et al., (2008);18804442:Vac17 phospho-shift is strongly reduced in a cdc28-as1 background after addition of the inhibitor 1-NM-PP1. Peng Y. et al., (2008);18804442:Overexpression of Clb2 and Clb5 increases Vac17 phospho-shifts. Peng Y. et al., (2008);
CDC28	HCM1	YBR160W	YCR065W	Phosphorylation	1	15.4534		14574415:by Ubersax et al., (2003);15744308:Loog and Morgan 2005;																24186061:GST-tagged Hcm1 is phosphorylated in vitro by Cdk1. KÃµivomÃ¤gi M et al, (2013);									24714560:Hcm1-15A shows slight reduction in phosphoshift (similar to cdc28-as1 inhibited cells). Landry BD et al, (2014);			24714560:Hcm1 degradation is dependent on Cdc28 activity. Landry BD et al, (2014);	24714560:Reduction of phosphoshift upon inhibition of Cdc28-as1 by 1NM-PP1. Landry BD et al, (2014);
CDC28	CDC7	YBR160W	YDL017W	Phosphorylation	2	13.1726																		8382976:Recombinant Cdc7 was incubated with immunoprecipitated Cdc28-13 (ts). Phosphorylation was detected only at permissive temperature. Yoon HJ et al, (1993);	9296388:Zarzov P et al (1997) cdc7 is synthetic lethal with cdc28-109 allele.;										8382976:Mutation of two putative phosphorylation site on Cdc7 dramatically alter the phosphorylation pattern of Cdc7 in vivo. Yoon HJ et al, (1993);	8382976:In arrested cells, Cdc7 phosphorylation activity is lost at restrictive temperature in cdc28-13 (ts) strains. Yoon HJ et al, (1993);	8382976:Phospholabeling of Cdc7 in arrested cells was abolished at restrictive temperature in cdc28-13 (ts) strains. Yoon HJ et al, (1993);
CDC28	MPS1	YBR160W	YDL028C	Phosphorylation	2	9.42179																		15296722:GFP-Mps1 is phosphorylated by Cdc28 in vitro. Jaspersen S.L., et al. (2004);								15296722:ESI-LC-MS analysis shows that threonine 29 is phosphorylated. Jaspersen S.L., et al. (2004);			15296722: Western blot analysis revealed that the levels of Mps1-13xmyc were dramatically reduced (over 80% compared to CDC28 cells) in cdc28-as1 cells treated with 1-NM-PP1
CDC28	ASM4	YBR160W	YDL088C	Phosphorylation	1	4.63687		17349956:Holt 2007;	19779198:Holt et al. (2009). Phosphorylated peptides whose abundance decreased by more than 50%, in vivo, following Cdk1-as inhibition. Assay: chemical inhibition of Cdk1 followed by quantitative mass spectrometry.;
CDC28	NUR1	YBR160W	YDL089W	Phosphorylation	1	4.63687		14574415:by Ubersax et al., (2003);15744308:Loog and Morgan 2005;	19779198:Holt et al. (2009). Phosphorylated peptides whose abundance decreased by more than 50%, in vivo, following Cdk1-as inhibition. Assay: chemical inhibition of Cdk1 followed by quantitative mass spectrometry.;
CDC28	PHO2	YBR160W	YDL106C	Phosphorylation	1	7.75318										10884387:GST-Pho2 interacts with Cdc28. Liu et al., (2000);					10884387:Liu 2000;			10884387:Liu 2000;
CDC28	RPO21	YBR160W	YDL140C	Phosphorylation	1	10.0515																22689984:Recombinant GST-Cdc28 was incubated with cell-lysates and proteins were analyzed using anti-Rab1 antibody. Interaction was detected by western blot. Chymkowitch P et al, (2012);		22689984:Purified yeast Cdc28 or human Cdc2 was incubated with GST-CTD in the presence of radiolabeled ATP and detected by a phosphorimager. Chymkowitch P et al, (2012);	8246887:The rpo21-4 mutation was lethal in combination with cdc28 mutation. Drebot M.A. et al., 1993;												22689984:Inhibition of Cdc28-as1 with 1-NM-PP1 reduced the phosphorylation of RPO21 only when Kin28-as was also used. Chymkowitch P et al, (2012);
CDC28	CDC13	YBR160W	YDL220C	Phosphorylation	1	13.702	16319894:by Ptacek et al (2005);																	19135888:Threonine 308 and serine 336 as in vitro phosphorylation sites for Cdc28. Li S. et al., 2009;19359360:Tseng S.F. et al., (2009);					19135888:cdc13-T308A has reduced capacity to elongate telomeres;						19135888:Threonine 308 phospho-specific rabbit polyclonal antibody recognizes Cdc13, not cdc13-T308A;	19135888:No phosphorylation in a cdc28-as1 background in the presence of 1-NM-PP1 in vivo;	19359360:Myc-tagged Cdc13 shows a phospho-shift, which is reduced in a cdc28-4 mutant. Tseng S.F. et al., (2009);19359360:Myc-tagged Cdc13 shows a phospho-shift, which is reduced in a cdc28-as mutant after treatment with 1-NM-PP1. Tseng S.F. et al., (2009);
CDC28	SHS1	YBR160W	YDL225W	Phosphorylation	1	14.5614			19779198:Holt et al. (2009). Phosphorylated peptides whose abundance decreased by more than 50%, in vivo, following Cdk1-as inhibition. Assay: chemical inhibition of Cdk1 followed by quantitative mass spectrometry.;		22042866:cdc28-as1:hph.NT1 was crossed to the S. cerevisiae deletion collection. Strains interacting in the initial screen were then spotted in a 10 fold dilution to identify strong interactors. Zimmermann et al, (2011);													18431499:Egelhofer 2008;	18431499:cln1 cln2 SL with shs1. Egelhofer 2008;19458192:Zou J. et al. (2009) This gene is synthetic lethal in cln1 delete cln2 delete.;										18431499:Egelhofer 2008;	12058072:Mortensen et al., 2002: Interactions between Gin4 and Cdc11 or Shs1 are abolished upon inhibition of Cdc28as.;	18431499:Egelhofer 2008;
CDC28	NTH1	YBR160W	YDR001C	Phosphorylation	1	4.63687		14574415:by Ubersax et al., (2003);15744308:Loog and Morgan 2005;	19779198:Holt et al. (2009). Phosphorylated peptides whose abundance decreased by more than 50%, in vivo, following Cdk1-as inhibition. Assay: chemical inhibition of Cdk1 followed by quantitative mass spectrometry.;
CDC28	DBF4	YBR160W	YDR052C	Phosphorylation	1	4.63687		14574415:by Ubersax et al., (2003);15744308:Loog and Morgan 2005;	19779198:Holt et al. (2009). Phosphorylated peptides whose abundance decreased by more than 50%, in vivo, following Cdk1-as inhibition. Assay: chemical inhibition of Cdk1 followed by quantitative mass spectrometry.;
CDC28	STN1	YBR160W	YDR082W	Phosphorylation	1	16.2152																		24164896:6xHis-Stn1 recombinant protein incubated with purified Cdk1-as1 complexes was phosphorylated in vitro. Liu CC et al, (2013);								24164896:Recombinant 6xHis-Stn1 was no longer phosphorylated in vitro by purified Cdk1-as1 complexes when T223A or S250A were engineered. Liu CC et al, (2013);	24164896:T223A mutation in Stn1-13xMyc results in a complete loss of gel mobility shift. S250A shows a modest loss of gel mobility shift. Liu CC et al, (2013);		24164896:Phosphospecific antibody to S250 shows that Stn1-13xMyc is phosphorylated. This phosphorylation is abolished in Cdk1-as1 strains treated with 1-NM-PP1. Liu CC et al, (2013);		24164896:Phosphoshift of Stn1-13xMyc is abolished upon treatment of 10uM 1-NM-PP1 in Cdk1-as1 strains. Liu CC et al, (2013);
CDC28	MSH6	YBR160W	YDR097C	Phosphorylation	1	4.63687		14574415:by Ubersax et al. (2003);15744308:Loog and Morgan 2005;	19779198:Holt et al. (2009). Phosphorylated peptides whose abundance decreased by more than 50%, in vivo, following Cdk1-as inhibition. Assay: chemical inhibition of Cdk1 followed by quantitative mass spectrometry.;
CDC28	STE5	YBR160W	YDR103W	Phosphorylation	2	13.653			19779198:Holt et al. (2009). Phosphorylated peptides whose abundance decreased by more than 50%, in vivo, following Cdk1-as inhibition. Assay: chemical inhibition of Cdk1 followed by quantitative mass spectrometry.;															17289571:Purified Cln2/Cdc28 phosphorylated Ste5(1-125) which contains 8 Cdc28 putative phosphorylation sites as detected by radiography. Strickfaden SC et al, (2007);		18256288:Loss of Cln2 or Cdc28-activity restores Bni5, Ste5 and Ste20 in a fus3 deletion mutant. Yu L. et al., (2008);						17289571:Purified Cln2/Cdc28 phosphorylated Ste5(1-125) but not when the putative Cdc28 sites were mutated to alanines or to glutamic acids. Strickfaden SC et al, (2007);					15322134:Ste5-Myc9 loses a characteristic slow migrating band (phosphoshift) upon non-permissive temperature in Cdc28-4 cells. Flotho A et al, (2004);
CDC28	PDS1	YBR160W	YDR113C	Phosphorylation	1	19.4679	16319894:by Ptacek et al (2005);	14574415:by Ubersax et al., (2003); 17349956:Holt 2007;												12050115:Psd1-HA binds to Esp1-Myc and this binding is dependent on phosphorylation. Agarwal and Cohen-Fix (2002);				12050115:Psd1 is phosphorylated by wild type Cdc28, but not by the mutated versions Cdc28-K40L and Cdc28-T169A. Agarwal and Cohen Fix. (2002);									12050115:Mutation of CDK1-consensus sites results in a temperature sensitive allele mutant of Pds1. Agarwal and Cohen-Fix. (2002);				12050115:Pds1-HA phospho-shift was absent in a cdc28-as1 background in the presence of the inhibitor 1-NM-PP1. Agarwal and Cohen-Fix. (2002); 14574415:A fifteen-minute treatment of asynchronous cdk1-as1 cells with 1-NM-PP1 caused a complete or partial collapse in the mobility of 11 novel Cdk1 substrates in addition to Slk19, arguing that phosphorylation of these proteins in vivo is Cdk1-dependent…	12050115:Cdc28-dependent phosphorylation of Pds1 is required for proper localization of Esp1 in the nucleus. Agarwal and Cohen-Fix (2002);
CDC28	FIN1	YBR160W	YDR130C	Phosphorylation	1	22.4566		14574415:by Ubersax et al., (2003);15744308:by Loog and Morgan. (2005);	19779198:Holt et al. (2009). Phosphorylated peptides whose abundance decreased by more than 50%, in vivo, following Cdk1-as inhibition. Assay: chemical inhibition of Cdk1 followed by quantitative mass spectrometry.;															17173039:Fin1 is phosphorylated in vitro by CDK. Woodbury EL et al, (2007);24186061:GST-tagged Fin1 is phosphorylated in vitro by Cdk1. Phosphoshift pattern is dependent on Cks1. KÃµivomÃ¤gi M et al, (2013);				17804403:Elimination of the C-terminus of Fin1 suppresses the phospho-mutant phenotype of Fin1 (Fin1-5A). Woodbury E. L. et al., 2007;				17173039:Mutation of 5 CDK1-sites into alanine (Fin1-5A) results in loss of phosphorylation by CDK. Woodbury EL et al, (2007);	17173039:Loss of Fin1-phosphorylation (Fin1-5A) results in elevated spindle stability and loss of specific phosphoshift. Woodbury E. L. et al., 2007;				17173039:Fin1 is phosphorylated in S-phase through early mitosis. Woodbury E. L. et al., 2007;17173039:Dephosphorylation of Fin1 was delayed in a cdc14-1 background under restrictive temperature. Woodbury E. L. etr al., 2007; 14574415:A fifteen-minute treatment of asynchronous cdk1-as1 cells with 1-NM-PP1 caused a complete or partial collapse in the mobility of 11 novel Cdk1 substrates in additio…	17173039:Loss of phosphorylation of Fin1 results in localization to the spindle pole bodies in S-phase. Woodbury E. L. et al., 2007;
CDC28	SWI5	YBR160W	YDR146C	Phosphorylation	1	12.2799		14574415:by Ubersax et al., (2003);15744308:Loog and Morgan 2005; 17349956:Holt 2007;	19779198:Holt et al. (2009). Phosphorylated peptides whose abundance decreased by more than 50%, in vivo, following Cdk1-as inhibition. Assay: chemical inhibition of Cdk1 followed by quantitative mass spectrometry.;21177495:Deletion/inhibition of kinase shows reduced phosphorylation of target in vivo by mass spectrometry. Bodenmiller B et al, (2010);							17634282:by Wong et al., (2007);24019491:OyCD PCA assay. Death-index: -2.127 Ear PH et al, (2013);								24186061:GST-tagged Swi5 is phosphorylated in vitro by Cdk1. KÃµivomÃ¤gi M et al, (2013);												8887667:Lim HH. et al, (1996) Overexpression of cdc28 enhances transcription of Swi5;
CDC28	RAD9	YBR160W	YDR217C	Phosphorylation	1	18.9644		14574415:by Ubersax et al., (2003);15744308:Loog and Morgan 2005;	19779198:Holt et al. (2009). Phosphorylated peptides whose abundance decreased by more than 50%, in vivo, following Cdk1-as inhibition. Assay: chemical inhibition of Cdk1 followed by quantitative mass spectrometry.;							24019491:OyCD PCA assay. Death-index: -2.226 Ear PH et al, (2013);								21946560:Purified MBP-Rad9 is phosphorylated by purified mammalian Cdk2 as detected by phosphospecific antibodies. Pfander B et al, (2011);23593009:In vitro phosphorylation of Rad9 Chk1 activation domain with purified Cdc28/Clb2 complex. Abreu CM et al, (2013);								21946560:Rad9 phosphorylation-site specific antibodies recognize Rad9(S462) or Rad9(T474) when incubated with mammalian cyclin AdeltaN170-Cdk2 but not when mutated to alanine. Pfander B et al, (2011);23593009:In vitro phosphorylation of Rad9 by purified Cdc28/Clb2 is abolished when 9 putative phosphorylation sites in Rad9 are mutated to alanines. Abreu CM et al, (2013);				20700441:Rad9 interaction with Dpb11 is dependent on Cdk1 activity as shown by inhibition of Cdc28-as1. Granata M et al, (2010);	23593009:Following inactivation of Cdc28-as1, Rad9 phosphoshift can no longer be detected in G2/M cells. Abreu CM et al, (2013);
CDC28	YDR348C	YBR160W	YDR348C	Phosphorylation	1	4.63687		14574415:by Ubersax et al., (2003);15744308:Loog and Morgan 2005;	19779198:Holt et al. (2009). Phosphorylated peptides whose abundance decreased by more than 50%, in vivo, following Cdk1-as inhibition. Assay: chemical inhibition of Cdk1 followed by quantitative mass spectrometry.;
CDC28	SPC110	YBR160W	YDR356W	Phosphorylation	1	11.8733		15744308:Loog and Morgan 2005; 17349956:Holt 2007; 21700874:In vitro phosphorylation of centrosomal preparations as detected MS identification. Keck HM et al, (2011);																		17213332:Suppression of cdc28-4 clb5D spindle polarity defects by spc110D13. Huisman et al. (2006);							17213332:spc11091A mutant exhibited a mild increase in the proportion of preanaphase spindles at the expense of elongated spindles. Huisman et al. (2006);				17213332:Phospho-shifts reduced in a cdc28-4 mutant when shifted to restrictive temperature. Huismann et al. (2006);
CDC28	RGA2	YBR160W	YDR379W	Phosphorylation	1	20.1256		14574415:by Ubersax et al., (2003);	19779198:Holt et al. (2009). Phosphorylated peptides whose abundance decreased by more than 50%, in vivo, following Cdk1-as inhibition. Assay: chemical inhibition of Cdk1 followed by quantitative mass spectrometry.;															17853895:Sopko 2007 ;17417630:HA-tagged purified Rga2 was assayed in vitro with purified Cln2-Cdk1. Phosphorylation was detected by phospho-shift. McCusker D et al, (2007);			17853895:Sopko 2007 ;19458192:Zou J. et al. (2009) Overexpression of this gene is toxic in cln1 delete cln2 delete.;						17853895:Sopko 2007 ;	17853895:Sopko 2007 ;			17853895:Sopko 2007 ;	17853895:Sopko 2007 ;17417630:Inhibition of cdk1-as with 1NM-PP1 prevented the polarized localization of Rga2-GFP after release from G0. McCusker D et al, (2007);
CDC28	LRS4	YBR160W	YDR439W	Phosphorylation	1	4.63687		14574415:by Ubersax et al., (2003);15744308:Loog and Morgan 2005;	19779198:Holt et al. (2009). Phosphorylated peptides whose abundance decreased by more than 50%, in vivo, following Cdk1-as inhibition. Assay: chemical inhibition of Cdk1 followed by quantitative mass spectrometry.;
CDC28	YHP1	YBR160W	YDR451C	Phosphorylation	2	12.4229																		24186061:GST-tagged Yhp1 is phosphorylated in vitro by Cdk1. Phosphoshift pattern is dependent on Cks1. KÃµivomÃ¤gi M et al, (2013);									24714560:Yhp1-13A shows dramatic reduction in phosphoshift (similar to cdc28-as1 inhibited cells). Landry BD et al, (2014);			24714560:Yhp1 degradation is dependent on Cdc28 activity. Landry BD et al, (2014);	24714560:Reduction in phosphoshift upon inhibition of Cdc28-as1 by 1NM-PP1. Landry BD et al, (2014);
CDC28	PLM2	YBR160W	YDR501W	Phosphorylation	2	6.34316		14574415:by Ubersax et al., (2003);15744308:Loog and Morgan 2005;																24186061:GST-tagged Plm2 is phosphorylated in vitro by Cdk1. Phosphoshift pattern is dependent on Cks1. KÃµivomÃ¤gi M et al, (2013);
CDC28	MCM3	YBR160W	YEL032W	Phosphorylation	1	17.3238	16319894:by Ptacek et al (2005);	15744308:In vitro kinase assay. Loog M. and Morgan D.O. (2005);14574415:In vitro kinase assay. Ubersax J. et al., (2003);17349956:Holt 2007;	19779198:Holt et al. (2009). Phosphorylated peptides whose abundance decreased by more than 50%, in vivo, following Cdk1-as inhibition. Assay: chemical inhibition of Cdk1 followed by quantitative mass spectrometry.;							24019491:OyCD PCA assay. Death-index: -2.312 Ear PH et al, (2013);								16093348:Recombinant Clb2-Cdc28 phosphorylates GST-Mcm3 in vitro. Liku M.E. et al., (2005);								16093348:Mutations of the CDK-consensus sites results in loss of phosphorylation of Mcm3 by Cdc28 in vitro. Liku M.E. et al., (2005);						16093348:The Mcm3 consensus CDK phos- phorylation sites are required for nuclear ex- clusion of the Mcm2Ã¢â‚¬â€œ7 complex. Liku M.E. et al., (2005);
CDC28	CIN8	YBR160W	YEL061C	Phosphorylation	1	9.64546		17349956:Holt 2007;																20463882:Cin8-12myc is phosphorylated by Clb2-Cdc28 in vitro. Chee M.K. et al., (2010).;20463882:Cin8-12myc-6A (all 6 CDK-consensus sites mutated into alanine) is not phosphorylated by Clb2-Cdc28 in vitro. Chee M.K. et al., (2010).;								20463882:Phospho-serine 972 was found by LC/MS/MS analysis. Chee MK et al., (2010).;
CDC28	FIR1	YBR160W	YER032W	Phosphorylation	2	7.9496		14574415:by Ubersax et al., (2003);	19779198:Holt et al. (2009). Phosphorylated peptides whose abundance decreased by more than 50%, in vivo, following Cdk1-as inhibition. Assay: chemical inhibition of Cdk1 followed by quantitative mass spectrometry.;															24186061:GST-tagged Fir1 is phosphorylated in vitro by Cdk1. Phosphoshift pattern is highly dependent on Cks1. KÃµivomÃ¤gi M et al, (2013);
CDC28	YEN1	YBR160W	YER041W	Phosphorylation	2	9.82386		14574415:by Ubersax et al., (2003);15744308:by Loog and Morgan. (2005);																									24631283:Mutation of the nine Ser-Pro sequences in Yen1 to Ala-Pro (Yen19A) completely abolished the slow-mobility species in S phase cells, demonstrating that Yen1 phosphorylation is dependent on Cdk consensus sites.				24631283:Mobility was strongly retarded when cells were arrested in S phase, a time when Cdc28 activity is high, compared to G1, when Cdc28 is inactive (Figure 2A).
CDC28	SWI4	YBR160W	YER111C	Phosphorylation	1	10.9733			19779198:Holt et al. (2009). Phosphorylated peptides whose abundance decreased by more than 50%, in vivo, following Cdk1-as inhibition. Assay: chemical inhibition of Cdk1 followed by quantitative mass spectrometry.;21177495:Deletion/inhibition of kinase shows reduced phosphorylation of target in vivo by mass spectrometry. Bodenmiller B et al, (2010);											8649372:Swi4 interacts through the Ankyrin motif with Clb2-Cdc28 complex. Siegmund R.F. and Nasmyth K. 1996;	18231587:Manderson E.N. et al., (2008);			8402888:Swi4 is a substrate for Clb2-Cdc28 in vitro. Amon A. et al., 1993;	19458192:Zou J. et al. (2009) This gene is synthetic lethal in cln1 delete cln2 delete.;
CDC28	BOI2	YBR160W	YER114C	Phosphorylation	1	10.8027		25049391:Phosphorylation sites identified by mass spec. by Li Y et al, (2014);	19779198:Holt et al. (2009). Phosphorylated peptides whose abundance decreased by more than 50%, in vivo, following Cdk1-as inhibition. Assay: chemical inhibition of Cdk1 followed by quantitative mass spectrometry.;															17417630:HA-tagged purified Boi2 was assayed in vitro with purified Cln2-Cdk1. Phosphorylation was detected by phospho-shift. McCusker D et al, (2007);														17417630:Inhibition of cdk1-as with 1NM-PP1 prevented the polarized localization of Boi2-GFP after release from G0. McCusker D et al, (2007);
CDC28	SAK1	YBR160W	YER129W	Phosphorylation	1	4.63687		14574415:by Ubersax et al., (2003);	19779198:Holt et al. (2009). Phosphorylated peptides whose abundance decreased by more than 50%, in vivo, following Cdk1-as inhibition. Assay: chemical inhibition of Cdk1 followed by quantitative mass spectrometry.;
CDC28	PEA2	YBR160W	YER149C	Phosphorylation	2	4.63687		17349956:Holt 2007;	19779198:Holt et al. (2009). Phosphorylated peptides whose abundance decreased by more than 50%, in vivo, following Cdk1-as inhibition. Assay: chemical inhibition of Cdk1 followed by quantitative mass spectrometry.;
CDC28	UBP3	YBR160W	YER151C	Phosphorylation	1	5.08581		25049391:Phosphorylation sites identified by mass spec. by Li Y et al, (2014);			22042866:cdc28-as1:hph.NT1 was crossed to the S. cerevisiae deletion collection. Strains interacting in the initial screen were then spotted in a 10 fold dilution to identify strong interactors. Zimmermann et al, (2011);									11160944:by Honey et al (2001) Copurified with Clb2 containing a multi-affinity purification tag and identified by mass spec.;
CDC28	BCK2	YBR160W	YER167W	Phosphorylation	1	4.62977		14574415:by Ubersax et al., (2003);15744308:Loog and Morgan 2005;	19779198:Holt et al. (2009). Phosphorylated peptides whose abundance decreased by more than 50%, in vivo, following Cdk1-as inhibition. Assay: chemical inhibition of Cdk1 followed by quantitative mass spectrometry.;						21572441:Overexpression of BCK2 suppresses the TS defects of cdc28-1 Magtanong L et al, (2011);
CDC28	ECO1	YBR160W	YFR027W	Phosphorylation	2	10.9997		14574415:by Ubersax et al., (2003);15744308:Loog and Morgan 2005;																23314252:Recombinant GST-Eco1 incubated with purified Clb2-Cdk1 and radiolabeled ATP was analyzed by autoradiography. Lyons NA et al, (2013);	18716324:ctf7-203 (Eco1) is synthetic lethal with cdc28. Brands A. et al., (2008);							23314252:GST-Eco1 (S99A) abolishes all incorporated phospholabeled ATP when incubated with purified Clb2-Cdk1. Lyons NA et al, (2013);
CDC28	CDC14	YBR160W	YFR028C	Phosphorylation	1	10.0541		25049391:Phosphorylation sites identified by mass spec. by Li Y et al, (2014); 17349956:Holt 2007;	19779198:Holt et al. (2009). Phosphorylated peptides whose abundance decreased by more than 50%, in vivo, following Cdk1-as inhibition. Assay: chemical inhibition of Cdk1 followed by quantitative mass spectrometry.;							17634282: Spindle 2-hybrid data set. Wong J. et al, (2007);									15273393:Azzam R. et al, (2004) clb2 delete is SL with cdc14-1 ts;	10732674:Yuste-Rojas M. et al., 2000;
CDC28	CNN1	YBR160W	YFR046C	Phosphorylation	1	6.34316		15744308:by Loog and Morgan. (2005);14574415:by Ubersax et al., (2003);																24186061:GST-tagged Cnn1 is phosphorylated in vitro by Cdk1. Phosphoshift pattern is dependent on Cks1. KÃµivomÃ¤gi M et al, (2013);
[truncated: 467 more rows]
