# Supplementary material for: Delineating functional principles of the bow tie structure of a kinase-phosphatase network in the budding yeast
Source: BMC Syst Biol. 2017 Mar 16;11:38. doi: 10.1186/s12918-017-0418-0 (PMC5353956; doi:10.1186/s12918-017-0418-0)
Supplement: Supplementary file 3 — Predicted kinases implicated in the HOG pathway: The kinase-substrate interactions that were predicted to be implicated in osmotic shock in this study. (XLSX 14 kb) [file 12918_2017_418_MOESM3_ESM.xlsx]

## Sheet: cons_predicted_phosphosites
kinase orf	kinase name	kinase consensus motif	substrate orf	substrate name	phosphorylation site	complete peptide
YBR059C	AKL1	[LI]..Q.T\(ph\)G	YLR206W	ENT2	T479	TFINSQGT(ph)GYKQVTN
YBR059C	AKL1	[LIVM].{4}T\(ph\)G	YLR206W	ENT2	T479	TFINSQGT(ph)GYKQVTN
YBR059C	AKL1	[LIVM].{4}T\(ph\)G	YLR206W	ENT2	T450	NTLLATGT(ph)GIDTFGN
YNL161W	CBK1	[ST]\(ph\).[GAVLI]	YDR293C	SSD1	S228	QGHRRATS(ph)NLSPPSF
YBR160W	CDC28	[ST]\(ph\)P	YLR319C	BUD6	T12	VDDPTYGT(ph)PKIKRTA
YBR160W	CDC28	[ST]\(ph\)P	YDR052C	DBF4	S623	IKITTTES(ph)PTASKKS
YBR160W	CDC28	[ST]\(ph\)P	YHR158C	KEL1	S503	APLASAPS(ph)PAPKDFS
YBR160W	CDC28	[ST]\(ph\)P	YJR092W	BUD4	S167	PLLSYPES(ph)PIHRSSI
YBR160W	CDC28	[ST]\(ph\)P	YDR379W	RGA2	S707	KGSISNAS(ph)PKPRFWK
YBR160W	CDC28	[ST]\(ph\)P	YAL031C	GIP4	S609	ASSSLAPS(ph)PKVSSIN
YBR160W	CDC28	[ST]\(ph\)P	YLL021W	SPA2	S599	ITQKAINS(ph)PIIRPSS
YBR160W	CDC28	[ST]\(ph\)P	YNL152W	INN1	S376	PHPSGLNS(ph)PKLPPLP
YOR061W	CKA2	[ST]\(ph\)[DE].[DE]	YDR168W	CDC37	S17	KIELSDDS(ph)DVEVHPN
YLR113W	HOG1	P.[ST]\(ph\)P	YPR115W	RGC1	T21	GISKQPAT(ph)PGSTRSS
YLR113W	HOG1	[ST]\(ph\)P	YNL167C	SKO1	T215	NLSKSGLT(ph)PNESNIR
YLR113W	HOG1	[ST]\(ph\)P	YGR097W	ASK10	S948	QRNSEGSS(ph)PCYNDDQ
YLR113W	HOG1	[ST]\(ph\)P	YLR248W	RCK2	S520	RDSSLLFS(ph)PAAVAMR
YLR113W	HOG1	[ST]\(ph\)P	YLR248W	RCK2	T379	IFSKNTKT(ph)PCGTVGY
YLR113W	HOG1	[ST]\(ph\)P	YGR097W	ASK10	T808	GFRSKVNT(ph)PAIDDYG
YLR113W	HOG1	[ST]\(ph\)P	YPR115W	RGC1	T21	GISKQPAT(ph)PGSTRSS
YLR113W	HOG1	[ST]\(ph\)P	YPR115W	RGC1	S975	LSPFEMES(ph)PLFEENR
YKL161C	KDX1	[ST]\(ph\)P	YGR097W	ASK10	S948	QRNSEGSS(ph)PCYNDDQ
YKL161C	KDX1	[ST]\(ph\)P	YGR097W	ASK10	T808	GFRSKVNT(ph)PAIDDYG
YLL019C	KNS1	R..[ST]\(ph\)P	YGL073W	HSF1	T97	THLVRRGT(ph)PLGIYQT
YJL128C	PBS2	T\(ph\).Y	YLR113W	HOG1	T174	RIQDPQMT(ph)GYVSTRY
YJL128C	PBS2	T.Y\(ph\)	YLR113W	HOG1	Y176	QDPQMTGY(ph)VSTRYYR
YBL105C	PKC1	R..[ST]\(ph\)	YLR133W	CKI1	S14	PGSVRSYS(ph)VGYQARS
YIL095W	PRK1	[LI]..Q.T\(ph\)G	YOR181W	LAS17	T380	NSLLPQAT(ph)GRRGPAP
YIL095W	PRK1	[LI]..Q.T\(ph\)G	YLR206W	ENT2	T479	TFINSQGT(ph)GYKQVTN
YIL095W	PRK1	[LIVM].{4}T\(ph\)G	YOR181W	LAS17	T380	NSLLPQAT(ph)GRRGPAP
YIL095W	PRK1	[LIVM].{4}T\(ph\)G	YLR206W	ENT2	T479	TFINSQGT(ph)GYKQVTN
YIL095W	PRK1	[LIVM].{4}T\(ph\)G	YLR206W	ENT2	T450	NTLLATGT(ph)GIDTFGN
YIL095W	PRK1	[LIVM].{4}T\(ph\)G	YDL161W	ENT1	T366	NELLATGT(ph)GIDTFGN
YHR205W	SCH9	RR.S\(ph\)	YBL054W	TOD6	S318	MMHSRRSS(ph)FNSHAPT
YHR205W	SCH9	RR.S\(ph\)	YER088C	DOT6	S322	ANWSRRSS(ph)FNVSSNN
YHR205W	SCH9	R..[ST]\(ph\)	YNL167C	SKO1	S54	KELSRNNS(ph)TSTITQH
YHR205W	SCH9	R..[ST]\(ph\)	YBL054W	TOD6	S318	MMHSRRSS(ph)FNSHAPT
YHR205W	SCH9	R..[ST]\(ph\)	YER088C	DOT6	S322	ANWSRRSS(ph)FNVSSNN
YHR205W	SCH9	R..[S]\(ph\)	YNL167C	SKO1	S54	KELSRNNS(ph)TSTITQH
YHR205W	SCH9	R..[S]\(ph\)	YBL054W	TOD6	S318	MMHSRRSS(ph)FNSHAPT
YHR205W	SCH9	R..[S]\(ph\)	YER088C	DOT6	S322	ANWSRRSS(ph)FNVSSNN
YDR477W	SNF1	[MVLI]...[ST]\(ph\)...[MVLI]	YGL073W	HSF1	T97	THLVRRGT(ph)PLGIYQT
YNR031C	SSK2	[ST].....[ST]\(ph\)	YJL128C	PBS2	S514	VSGNLVAS(ph)LAKTNIG
YCR073C	SSK22	[ST].....[ST]\(ph\)	YJL128C	PBS2	S514	VSGNLVAS(ph)LAKTNIG
YLR362W	STE11	[ST].....[ST]\(ph\)	YJL128C	PBS2	S514	VSGNLVAS(ph)LAKTNIG
YJL164C	TPK1	R[KR].[ST]\(ph\)	YER088C	DOT6	S322	ANWSRRSS(ph)FNVSSNN
YJL164C	TPK1	R[KR].[ST]\(ph\)	YMR037C	MSN2	S625	RPSYRRKS(ph)MTPSRRS
YJL164C	TPK1	R.{1,2}[ST]\(ph\)	YLR133W	CKI1	S14	PGSVRSYS(ph)VGYQARS
YJL164C	TPK1	R.{1,2}[ST]\(ph\)	YER088C	DOT6	S322	ANWSRRSS(ph)FNVSSNN
YJL164C	TPK1	R.{1,2}[ST]\(ph\)	YMR037C	MSN2	S625	RPSYRRKS(ph)MTPSRRS
YPL203W	TPK2	R[KR].[ST]\(ph\)	YMR037C	MSN2	S625	RPSYRRKS(ph)MTPSRRS
YPL203W	TPK2	R.{1,2}[ST]\(ph\)	YLR133W	CKI1	S14	PGSVRSYS(ph)VGYQARS
YPL203W	TPK2	R.{1,2}[ST]\(ph\)	YMR037C	MSN2	S625	RPSYRRKS(ph)MTPSRRS
YKL166C	TPK3	R[KR].[ST]\(ph\)	YMR037C	MSN2	S625	RPSYRRKS(ph)MTPSRRS
YKL166C	TPK3	R.{1,2}[ST]\(ph\)	YLR133W	CKI1	S14	PGSVRSYS(ph)VGYQARS
YKL166C	TPK3	R.{1,2}[ST]\(ph\)	YMR037C	MSN2	S625	RPSYRRKS(ph)MTPSRRS
YKL126W	YPK1	R..[ST]\(ph\)	YNR047W	FPK1	S414	IPLRRAAS(ph)EPNGLQL
