# Supplementary material for: Delineating functional principles of the bow tie structure of a kinase-phosphatase network in the budding yeast
Source: BMC Syst Biol. 2017 Mar 16;11:38. doi: 10.1186/s12918-017-0418-0 (PMC5353956; doi:10.1186/s12918-017-0418-0)
Supplement: Supplementary file 4 — Kinase consensus phosphorylation sites: The consensus phosphorylation sites of kinases and their evidence in the literature. (XLSX 16 kb) [file 12918_2017_418_MOESM4_ESM.xlsx]

## Sheet: Kinases_phosphatases_consensus_
orf	kp	consensus_site	consensus_pubmed_id
YBR059C	AKL1	[LI]..Q.T\(ph\)G | [LIVM].{4}T\(ph\)G	16319894 | 22302575
YGL021W	ALK1
YBL009W	ALK2
YNL020C	ARK1	[LI]..Q.T\(ph\)G	16319894
YGL180W	ATG1
YJL095W	BCK1	P.[ST]\(ph\)P | [ST]\(ph\)P	16105880
YGR188C	BUB1
YGR262C	BUD32
YFL029C	CAK1
YNL161W	CBK1	H.[RK]{2}.[ST]\(ph\) | S..[ST]\(ph\) | [ST]\(ph\).[GAVLI] | [ST]\(ph\)..H	18715118|23212898
YAR019C	CDC15
YBR160W	CDC28	[ST]\(ph\)P | [ST]\(ph\)P.[KR]	16319894 | 18231587
YMR001C	CDC5	[DNE].[ST]\(ph\)	24954044
YDL017W	CDC7	S\(ph\)E	16864800
YBR274W	CHK1	[MILV].[RK]..[ST]\(ph\)	10648819
YIL035C	CKA1	[ST]\(ph\)..[DE] | [ST]\(ph\)[DE].[DE]	16319894 | 22302575
YOR061W	CKA2	[ST]\(ph\)[DE].[DE]	22302575
YNL298W	CLA4
YFR014C	CMK1	R..[ST]\(ph\)[LIVMP]	10631681
YOL016C	CMK2	R..[ST]\(ph\) | R..[ST]\(ph\)[LIVMP]	16319894 | 10631681
YKL139W	CTK1
YGR092W	DBF2	R..S\(ph\)	16242037
YPR111W	DBF20
YDL101C	DUN1	[ST]\(ph\)...SS	16319894
YKL048C	ELM1
YPL236C	ENV7
YGR052W	FMP48
YNR047W	FPK1	[ST]\(ph\)[LIV]	22302575
YPL141C	FRK1
YBL016W	FUS3	P.[ST]\(ph\)P | [ST]\(ph\)P	16105880
YDR283C	GCN2
YDR507C	GIN4	[RK]..S\(ph\)	25646086
YJL165C	HAL5
YLR113W	HOG1	P.[ST]\(ph\)P | [ST]\(ph\)P	16105880
YOR267C	HRK1
YPL204W	HRR25	S\(ph\).{1,3}[ST]\(ph\) | [DE]{2,4}.{0,2}[ST]\(ph\)	1651913
YKL101W	HSL1
YJL057C	IKS1
YJL106W	IME2	RP.[ST]\(ph\)	22302575
YPL209C	IPL1	[ST]\(ph\)[LIV] | [RK].[ST]\(ph\)[IFVLWMAGCY]	22302575 | 21540296
YHR079C	IRE1
YPR106W	ISR1
YCL024W	KCC4
YKL161C	KDX1	P.[ST]\(ph\)P | [ST]\(ph\)P	16105880
YHR102W	KIC1
YDR122W	KIN1
YLR096W	KIN2
YDL108W	KIN28
YAR018C	KIN3	RFR{1,2}.[ST]\(ph\)R[MVLI]{2,4}	10631681
YOR233W	KIN4
YCR091W	KIN82
YKL168C	KKQ8
YLL019C	KNS1	R..[ST]\(ph\)P	11827553
YHR082C	KSP1
YGR040W	KSS1	P.[ST]\(ph\)P | [ST]\(ph\)P	16105880
YNL307C	MCK1	S...S\(ph\) | [ST]\(ph\)...S\(ph\)	21206902 | 10631681
YBR136W	MEC1	[ST]\(ph\)Q	22302575
YOR351C	MEK1
YOR231W	MKK1	P.[ST]\(ph\)P | [ST]\(ph\)P | T\(ph\).Y | T.Y\(ph\) | T\(ph\).Y\(ph\)	16105880 | 17604854
YPL140C	MKK2	P.[ST]\(ph\)P | [ST]\(ph\)P | T\(ph\).Y | T.Y\(ph\) | T\(ph\).Y\(ph\)	16105880 | 17604854
YDL028C	MPS1
YDL079C	MRK1
YKL171W	NNK1
YNL183C	NPR1	[KR]..S\(ph\)[KR]	19780626
YJL128C	PBS2	P.[ST]\(ph\)P | [ST]\(ph\)P | T\(ph\).Y | T.Y\(ph\) | T\(ph\).Y\(ph\)	16105880 | 17604854
YPL031C	PHO85	[ST]\(ph\)P.[IL]
YBL105C	PKC1	R..[ST]\(ph\) | [RK]{1,3}.[ST]\(ph\)[VLIMP][RK]{1,3}	23221999 | 10631681
YDR490C	PKH1	TFCGT\(ph\).EY | F..R[ST]\(ph\)R	16478726 | 10074427
YOL100W	PKH2	TFCGT\(ph\).EY | F..R[ST]\(ph\)R	16478726 | 10074427
YDR466W	PKH3
YIL042C	PKP1
YGL059W	PKP2
YIL095W	PRK1	[LI]..Q.T\(ph\)G | [LIVM].{4}T\(ph\)G	16319894 | 22302575
YKL116C	PRR1
YDL214C	PRR2
YAL017W	PSK1
YOL045W	PSK2
YKL198C	PTK1
YJR059W	PTK2	R[RK].S\(ph\)	21206902
YPL153C	RAD53
YGL158W	RCK1
YLR248W	RCK2
YMR139W	RIM11	S...S\(ph\)	16319894
YFL033C	RIM15
YOR119C	RIO1
YNL207W	RIO2
YDL025C	RTK1
YER129W	SAK1
YCR008W	SAT4
YHR205W	SCH9	RR.S\(ph\) | R..[ST]\(ph\) | R.R..[ST]\(ph\)[LIV] | R..[S]\(ph\)	19299514 | 23221999 | 10631681 | 22218487
YGL083W	SCY1
YPR161C	SGV1
YOL113W	SKM1
YPL026C	SKS1
YMR216C	SKY1	D…...S\(ph\)	16319894
YIL147C	SLN1
YHR030C	SLT2	P.[ST]\(ph\)P | [ST]\(ph\)P	16105880
YPR054W	SMK1	P.[ST]\(ph\)P | [ST]\(ph\)P	16105880
YDR477W	SNF1	[MVLI][KRH].[ST]\(ph\)...[MVLI] | [MVLI]...[ST]\(ph\)...[MVLI]	10631681
YDR523C	SPS1
YNR031C	SSK2	[ST].....[ST]\(ph\)	25976104
YCR073C	SSK22	[ST].....[ST]\(ph\)	25976104
YPL042C	SSN3
YLR362W	STE11	[ST].....[ST]\(ph\)	25976104
YHL007C	STE20
YDL159W	STE7	P.[ST]\(ph\)P | [ST]\(ph\)P | T\(ph\).Y | T.Y\(ph\) | T\(ph\).Y\(ph\)	16105880 | 17604854
YJL187C	SWE1 (WEE1)
YMR291W	TDA1
YBL088C	TEL1	[ST]\(ph\)Q	22302575
YJR066W	TOR1
YKL203C	TOR2
YGL179C	TOS3
YJL164C	TPK1	R[KR].[ST]\(ph\) | R.{1,2}[ST]\(ph\) | R[KR].[ST]\(ph\)[LIV]	16319894 | 22302575 | 1651913 | 10631681
YPL203W	TPK2	R[KR].[ST]\(ph\) | R.{1,2}[ST]\(ph\) | R[KR].[ST]\(ph\)[LIV]	16319894 | 22302575 | 1651913 | 10631681
YKL166C	TPK3	R[KR].[ST]\(ph\) | R.{1,2}[ST]\(ph\) | R[KR].[ST]\(ph\)[LIV]	16319894 | 22302575 | 1651913 | 10631681
YDR247W	VHS1
YBR097W	VPS15
YLR240W	VPS34
YJL141C	YAK1
YHR135C	YCK1	[ST]\(ph\)..[DE] | [ST]\(ph\)..[ST]\(ph\) | [DE]..[ST]\(ph\)	21206902 | 10631681
YNL154C	YCK2	S\(ph\)..[DE] | [ST]\(ph\)..[ST]\(ph\) | [DE]..[ST]\(ph\)	16319894 | 10631681
YER123W	YCK3	[ST]\(ph\)..[ST]\(ph\) | [DE]..[ST]\(ph\)	10631681
YOL128C	YGK3
YDL235C	YPD1
YKL126W	YPK1	R.R..[S/T]\(ph\)[IFVLWMAGCY] | R..[ST]\(ph\)	19966303 | 23221999
YMR104C	YPK2	R..[ST]\(ph\)	23221999
YBR028C	YPK3	R..[ST]\(ph\)	23221999
YPL150W
